# Supplementary material for: Targeted Sequencing of Mitochondrial Genes Reveals Signatures of Molecular Adaptation in a Nearly Panmictic Small Pelagic Fish Species
Source: Genes (Basel). 2021 Jan 13;12(1):91. doi: 10.3390/genes12010091 (PMC7828364; doi:10.3390/genes12010091)
Supplement: Supplementary file 1 [file genes-12-00091-s001.zip]

Archive with 6 entries (5 files):
- Supplementary data/
- Supplementary data/Fig. S1.pdf
- Supplementary data/Fig. S2.pdf
- Supplementary data/Fig. S3.pdf
- Supplementary data/genes-1045925 - supplementary - tables.docx
- Supplementary data/Text S1 - Sequences fasta format.txt
