# Supplementary material for: Targeted Sequencing of Mitochondrial Genes Reveals Signatures of Molecular Adaptation in a Nearly Panmictic Small Pelagic Fish Species
Source: Genes (Basel). 2021 Jan 13;12(1):91. doi: 10.3390/genes12010091 (PMC7828364; doi:10.3390/genes12010091)
Supplement: Supplementary file 1 [file genes-12-00091-s001.zip › Supplementary data/Text S1 - Sequences fasta format.txt]

>ATP6_BB-10
TATCTAGGGATTCCCCTGATCGCGGTAGCAATTGCACTGCCGTGGGTCCTCTACCCCACC
CCAACTGCACGATGGCTAAACAACCGAGTTATAACCCTCCAAGGGTGGTTTATTAATCGG
TTTACACAGCAACTTCTTCTTCCGATCAACCTCGGGGGCCATAAGTGAGCGGCCCTTTTA
ACATCTCTTATACTCTTCCTAATCACTATTAATATGTTAGGACTTCTCCCCTACACATTT
ACACCAACCACCCAACTCTCCCTTAACATGGGGCTTGCTGTCCCCCTGTGGCTTGCTACA
GTGATTATCGGCATGCGAAATCAGCCCACAGCCGCCCTAGGGCACCTCCTCCCCGAAGGG
ACCCCCGTGCCCCTTATTCCA
>ATP6_BB-11
TATCTAGGGATTCCCCTGATCGCGGTAGCAATTGCACTGCCGTGGGTCCTCTACCCCACC
CCAACTGCACGATGGCTAAACAACCGAGTTATAACCCTCCAAGGGTGGTTTATTAATCGG
TTTACACAGCAACTTCTTCTTCCGATTAACCTCGGGGGCCATAAGTGAGCGGCCCTTTTA
ACATCTCTTATACTCTTCCTAATCACTATTAATATGTTAGGACTTCTCCCCTACACATTT
ACACCAACCACCCAACTCTCCCTTAACATGGGGCTTGCTGTCCCCCTGTGGCTTGCTACA
GTGATTATCGGCATGCGAAATCAGCCCACAGCCGCCCTAGGGCACCTCCTCCCCGAAGGG
ACCCCCGTGCCCCTTATTCCA
>ATP6_BB-12
TATCTAGGGATTCCCCTGATCGCGGTAGCAATTGCACTGCCGTGGGTCCTCTACCCCACC
CCAACTGCACGGTGGCTAAACAACCGAGTTATAACCCTCCAAGGGTGGTTTATTAATCGG
TTTACACAGCAACTTCTTCTTCCGATTAACCTCGGGGGCCATAAGTGAGCGGCCCTTTTA
ACATCTCTTATACTCTTCCTAATCACTATTAATATGTTAGGACTTCTCCCCTACACATTT
ACACCAACCACCCAACTCTCCCTTAACATGGGGCTTGCTGTCCCCCTGTGGCTTGCTACA
GTGATTATCGGCATGCGAAATCAGCCCACAGCCGCCCTAGGGCACCTCCTCCCCGAAGGG
ACCCCCGTGCCCCTTATTCCA
>ATP6_BB-13
TATCTAGGGATTCCCCTGATCGCGGTAGCAATTGCACTGCCGTGGGTCCTCTACCCCACC
CCAACTGCACGATGGCTAAACAACCGAGTTATAACCCTCCAAGGGTGGTTTATTAATCGG
TTTACACAGCAACTTCTTCTTCCGATCAACCTCGGGGGTCATAAGTGAGCGGCCCTTTTA
ACATCTCTTATACTCTTCCTAATCACTATTAATATGTTAGGACTTCTCCCCTACACATTT
ACACCAACCACCCAACTCTCCCTTAACATGGGGCTTGCTGTCCCCCTGTGGCTTGCTACA
GTGATTATCGGCATGCGAAATCAGCCCACAGCCGCCCTAGGGCACCTCCTCCCCGAAGGG
ACCCCCGTGCCCCTTATTCCA
>ATP6_BB-15
TATCTAGGGATTCCCCTGATCGCGGTAGCAATTGCACTGCCGTGGGTCCTCTACCCCACC
CCAACTGCACGATGGCTAAACAACCGAGTTATAACCCTCCAAGGGTGGTTTATTAATCGG
TTTACACAGCAACTTCTTCTTCCGATCAACCTCGGGGGCCATAAGTGAGCGGCCCTTTTA
ACATCTCTTATACTCTTCCTAATCACTATTAATATGTTAGGACTTCTCCCCTACACATTT
ACACCAACCACCCAACTCTCCCTTAACATGGGGCTTGCTGTCCCCCTGTGGCTTGCTACA
GTGATTATCGGCATGCGAAATCAGCCCACAGCCGCCCTAGGGCACCTCCTCCCCGAAGGG
ACCCCCGTGCCCCTTATTCCA
>ATP6_BB-16
TATCTAGGGATTCCCCTGATCGCGGTAGCAATTGCACTGCCGTGGGTCCTCTACCCCACC
CCAACTGCACGATGGCTAAACAACCGAGTTATAACCCTCCAAGGGTGGTTTATTAATCGG
TTTACACAGCAACTTCTTCTTCCGATCAACCTCGGGGGCCATAAGTGAGCGGCCCTTTTA
ACATCTCTTATACTCTTCCTAATCACTATTAATATGTTAGGACTTCTCCCCTACACATTT
ACACCAACCACCCAACTCTCCCTTAACATGGGGCTTGCTGTCCCCCTGTGGCTTGCTACA
GTGATTATCGGCATGCGAAATCAGCCCACAGCCGCCCTAGGGCACCTCCTCCCCGAAGGG
ACCCCCGTGCCCCTTATTCCA
>ATP6_BB-17
TATCTAGGGATTCCCCTGATCGCGGTAGCAATTGCACTGCCGTGGGTCCTCTACCCCACC
CCAACTGCACGATGGCTAAACAACCGAGTTATAACCCTCCAAGGGTGGTTTATTAATCGG
TTTACACAGCAACTTCTTCTTCCGATCAACCTCGGGGGCCATAAGTGAGCGGCCCTTTTA
ACATCTCTTATACTCTTCCTAATCACTATTAATATGTTAGGACTTCTCCCCTACACATTT
ACACCAACCACCCAACTCTCCCTTAACATGGGGCTTGCTGTCCCCCTGTGGCTTGCTACA
GTGATTATCGGCATGCGAAATCAGCCCACAGCCGCCCTAGGGCACCTCCTCCCCGAAGGG
ACCCCCGTGCCCCTTATTCCA
>ATP6_BB-19
TATCTAGGGATTCCCCTGATCGCGGTAGCAATTGCACTGCCGTGGGTCCTCTACCCCACC
CCAACTGCACGATGGCTAAACAACCGAGTTATAACCCTCCAAGGGTGGTTTATTAATCGG
TTTACACAGCAACTTCTTCTTCCGATCAACCTCGGGGGCCATAAGTGAGCGGCCCTTTTA
ACATCTCTTATACTCTTCCTAATCACTATTAATATGTTAGGACTTCTCCCCTACACATTT
ACACCAACCACCCAACTCTCCCTTAACATGGGGCTTGCTGTCCCCCTGTGGCTTGCTACA
GTGATTATCGGCATGCGAAATCAGCCCACAGCCGCCCTAGGGCACCTCCTCCCCGAAGGG
ACCCCCGTGCCCCTTATTCCA
>ATP6_BB-1
TATCTAGGGATTCCCCTGATCGCGGTAGCAATTGCACTGCCGTGGGTCCTCTACCCCACC
CCAACTGCACGATGGCTAAACAACCGAGTTATAACCCTCCAAGGGTGGTTTATTAATCGG
TTTACACAGCAACTTCTTCTTCCGATCAACCTCGGGGGCCATAAGTGAGCGGCCCTTTTA
ACATCTCTTATACTCTTCCTAATCACTATTAATATGTTAGGACTTCTCCCCTACACATTT
ACACCAACCACCCAACTCTCCCTTAACATGGGGCTTGCTGTCCCCCTGTGGCTTGCTACA
GTGATTATCGGCATGCGAAATCAGCCCACAGCCGCCCTAGGGCACCTCCTCCCCGAAGGG
ACCCCCGTGCCCCTTATTCCA
>ATP6_BB-20
TATCTAGGGATTCCCCTGATCGCGGTAGCAATTGCACTGCCGTGGGTCCTCTACCCCACC
CCAACTGCACGATGGCTAAACAACCGAGTTATAACCCTCCAAGGGTGGTTTATTAATCGG
TTTACACAGCAACTTCTTCTTCCGATCAACCTCGGGGGCCATAAGTGAGCGGCCCTTTTA
ACATCTCTTATACTCTTCCTAATCACTATTAATATGTTAGGACTTCTCCCCTACACATTT
ACACCAACCACCCAACTCTCCCTTAACATGGGGCTTGCTGTCCCCCTGTGGCTTGCTACA
GTGATTATCGGCATGCGAAATCAGCCCACAGCCGCCCTAGGGCACCTCCTCCCCGAAGGG
ACCCCCGTGCCCCTTATTCCA
>ATP6_BB-4
TATCTAGGGATTCCCCTGATCGCGGTAGCAATTGCACTGCCGTGGGTCCTCTACCCCACC
CCAACTGCACGATGGCTAAACAACCGAGTTATAACCCTCCAAGGGTGGTTTATTAATCGG
TTTACACAGCAACTTCTTCTTCCGATCAACCTCGGGGGCCATAAGTGAGCGGCCCTTTTA
ACATCTCTTATACTCTTCCTAATCACTATTAATATGTTAGGACTTCTCCCCTACACATTT
ACACCAACCACCCAACTCTCCCTTAACATGGGGCTTGCTGTCCCCCTGTGGCTTGCTACA
GTGATTATCGGCATGCGAAATCAGCCCACAGCCGCCCTAGGGCACCTCCTCCCCGAAGGG
ACCCCCGTGCCCCTTATTCCA
>ATP6_BB-5
TATCTAGGGATTCCCCTGATCGCGGTAGCAATTGCACTGCCGTGGGTCCTCTACCCCACC
CCAACTGCACGATGGCTAAACAACCGAGTTATAACCCTCCAAGGGTGGTTTATTAATCGG
TTTACACAGCAACTTCTTCTTCCGATCAACCTCGGGGGCCATAAGTGAGCGGCCCTTTTA
ACATCTCTTATACTCTTCCTAATCACTATTAATATGTTAGGACTTCTCCCCTACACATTT
ACACCAACCACCCAACTCTCCCTTAACATGGGGCTTGCTGTCCCCCTGTGGCTTGCTACA
GTGATTATCGGCATGCGAAATCAGCCCACAGCCGCCCTAGGGCACCTCCTCCCCGAAGGG
ACCCCCGTGCCCCTTATTCCA
>ATP6_BB-6
TATCTAGGGATTCCCCTGATCGCGGTAGCAATTGCACTGCCGTGGGTCCTCTACCCCACC
CCAACTGCACGATGGCTAAACAACCGAGTTATAACCCTCCAAGGGTGGTTTATTAATCGG
TTTACACAGCAACTTCTTCTTCCGATCAACCTCGGGGGCCATAAGTGAGCGGCCCTTTTA
ACATCTCTTATACTCTTCCTAATCACTATTAATATGTTAGGACTTCTCCCCTACACATTT
ACACCAACCACCCAACTCTCCCTTAACATGGGGCTTGCTGTCCCCCTGTGGCTTGCTACA
GTGATTATCGGCATGCGAAATCAGCCCACAGCCGCCCTAGGGCACCTCCTCCCCGAAGGG
ACCCCCGTGCCCCTTATTCCA
>ATP6_BB-7
TATCTAGGGATTCCCCTGATCGCGGTAGCAATTGCACTGCCGTGGGTCCTCTACCCCACC
CCAACTGCACGATGGCTAAACAACCGAGTTATAACCCTCCAAGGGTGGTTTATTAATCGG
TTTACACAGCAACTTCTTCTTCCGATCAACCTCGGGGGCCATAAGTGAGCGGCCCTTTTA
ACATCTCTTATACTCTTCCTAATCACTATTAATATGTTAGGACTTCTCCCCTACACATTT
ACACCAACCACCCAACTCTCCCTTAACATGGGGCTTGCTGTCCCCCTGTGGCTTGCTACA
GTGATTATCGGCATGCGAAATCAGCCCACAGCCGCCCTAGGGCACCTCCTCCCCGAAGGG
ACCCCCGTGCCCCTTATTCCA
>ATP6_BB-8
TATCTAGGGATTCCCCTGATCGCGGTAGCAATTGCACTGCCGTGGGTCCTCTACCCCACC
CCAACTGCACGATGGCTAAACAACCGAGTTATAACCCTCCAAGGGTGGTTTATTAATCGG
TTTACACAGCAACTTCTTCTTCCGATCAACCTCGGGGGCCATAAGTGAGCGGCCCTTTTA
ACATCTCTTATACTCTTCCTAATCACTATTAATATGTTAGGACTTCTCCCCTACACATTT
ACACCAACCACCCAACTCTCCCTTAACATGGGGCTTGCTGTCCCCCTGTGGCTTGCTACA
GTGATTATCGGCATGCGAAATCAGCCCACAGCCGCCCTAGGGCACCTCCTCCCCGAAGGG
ACCCCCGTGCCCCTTATTCCA
>ATP6_GL-10
TATCTAGGGATTCCCCTGATCGCGGTAGCAATTGCACTGCCGTGGGTCCTCTACCCCACC
CCAACTGCACGATGGCTAAACAACCGAGTTATAACCCTCCAAGGGTGGTTTATTAATCGG
TTTACACAGCAACTTCTTCTTCCGATCAACCTCGGGGGCCATAAGTGAGCGGCCCTTTTA
ACATCTCTTATACTCTTCCTAATCACTATTAATATGTTAGGACTTCTCCCCTACACATTT
ACACCAACCACCCAACTCTCCCTTAACATGGGGCTTGCTGTCCCCCTGTGGCTTGCTACA
GTGATTATCGGCATGCGAAATCAGCCCACAGCCGCCCTAGGGCACCTCCTCCCCGAAGGG
ACCCCCGTGCCCCTTATTCCA
>ATP6_GL-11
TATCTAGGGATTCCCCTGATCGCGGTAGCAATTGCACTGCCGTGGGTCCTCTACCCCACC
CCAACTGCACGATGGCTAAACAACCGAGTTATAACCCTCCAAGGGTGGTTTATTAATCGG
TTTACACAGCAACTTCTTCTTCCGATCAACCTCGGGGGCCATAAGTGAGCGGCCCTTTTA
ACATCTCTTATACTCTTCCTAATCACTATTAATATGTTAGGACTTCTCCCCTACACATTT
ACACCAACCACCCAACTCTCCCTTAACATGGGGCTTGCTGTCCCCCTGTGGCTTGCTACA
GTGATTATCGGCATGCGAAATCAGCCCACAGCCGCCCTAGGGCACCTCCTCCCCGAAGGG
ACCCCCGTGCCCCTTATTCCA
>ATP6_GL-13
TATCTAGGGATTCCCCTGATCGCGGTAGCAATTGCACTGCCGTGGGTCCTCTACCCCACC
CCAACTGCACGATGGCTAAACAACCGAGTTATAACCCTCCAAGGGTGGTTTATTAATCGG
TTTACACAGCAACTTCTTCTTCCGATCAACCTCGGGGGCCATAAGTGAGCGGCCCTTTTA
ACATCTCTTATACTCTTCCTAATCACTATTAATATGTTAGGACTTCTCCCCTACACATTT
ACACCAACCACCCAACTCTCCCTTAACATGGGGCTTGCTGTCCCCCTGTGGCTTGCTACA
GTGATTATCGGCATGCGAAATCAGCCCACAGCCGCCCTAGGGCACCTCCTCCCCGAAGGG
ACCCCCGTGCCCCTTATTCCA
>ATP6_GL-14
TATCTAGGGATTCCCCTGATCGCGGTAGCAATTGCACTGCCGTGGGTCCTCTACCCCACC
CCAACTGCACGATGGCTAAACAACCGAGTTATAACCCTCCAAGGGTGGTTTATTAATCGG
TTTACACAGCAACTTCTTCTTCCGATCAACCTCGGGGGCCATAAGTGAGCGGCCCTTTTA
ACATCTCTTATACTCTTCCTAATCACTATTAATATGTTAGGACTTCTCCCCTACACATTT
ACACCAACCACCCAACTCTCCCTTAACATGGGGCTTGCTGTCCCCCTGTGGCTTGCTACA
GTGATTATCGGCATGCGAAATCAGCCCACAGCCGCCCTAGGGCACCTCCTCCCCGAAGGG
ACCCCCGTGCCCCTTATTCCA
>ATP6_GL-15
TATCTAGGGATTCCCCTGATCGCGGTAGCAATTGCACTGCCGTGGGTCCTCTACCCCACC
CCAACTGCACGATGGCTAAACAACCGAGTTATAACCCTCCAAGGGTGGTTTATTAATCGG
TTTACACAGCAACTTCTTCTTCCGATCAACCTCGGGGGCCATAAGTGAGCGGCCCTTTTA
ACATCTCTTATACTCTTCCTAATCACTATTAATATGTTAGGACTTCTCCCCTACACATTT
ACACCAACCACCCAACTCTCCCTTAACATGGGGCTTGCTGTCCCCCTGTGGCTTGCTACA
GTGATTATCGGCATGCGAAATCAGCCCACAGCCGCCCTAGGGCACCTCCTCCCCGAAGGG
ACCCCCGTGCCCCTTATTCCA
>ATP6_GL-16
TATCTAGGGATTCCCCTGATCGCGGTAGCAATTGCACTGCCGTGGGTCCTCTACCCCACC
CCAACTGCACGATGGCTAAACAACCGAGTTATAACCCTCCAAGGGTGGTTTATTAATCGG
TTTACACAGCAACTTCTTCTTCCGATCAACCTCGGGGGCCATAAGTGAGCGGCCCTTTTA
ACATCTCTTATACTCTTCCTAATCACTATTAATATGTTAGGACTTCTCCCCTACACATTT
ACACCAACCACCCAACTCTCCCTTAACATGGGGCTTGCTGTCCCCCTGTGGCTTGCTACA
GTGATTATCGGCATGCGAAATCAGCCCACAGCCGCCCTAGGGCACCTCCTCCCCGAAGGG
ACCCCCGTGCCCCTTATTCCA
>ATP6_GL-19
TATCTAGGGATTCCCCTGATCGCGGTAGCAATTGCACTGCCGTGGGTCCTCTACCCCACC
CCAACTGCACGATGGCTAAACAACCGAGTTATAACCCTCCAAGGGTGGTTTATTAATCGG
TTTACACAGCAACTTCTTCTTCCGATCAACCTCGGGGGCCATAAGTGAGCGGCCCTTTTA
ACATCTCTTATACTCTTCCTAATCACTATTAATATGTTAGGACTTCTCCCCTACACATTT
ACACCAACCACCCAACTCTCCCTTAACATGGGGCTTGCTGTCCCCCTGTGGCTTGCTACA
GTGATTATCGGCATGCGAAATCAGCCCACAGCCGCCCTAGGGCACCTCCTCCCCGAAGGG
ACCCCCGTGCCCCTTATTCCA
>ATP6_GL-1
TATCTAGGGATTCCCCTGATCGCGGTAGCAATTGCACTGCCGTGGGTCCTCTACCCCACC
CCAACTGCACGATGGCTAAACAACCGAGTTATAACCCTCCAAGGGTGGTTTATTAATCGG
TTTACACAGCAACTTCTTCTTCCGATCAACCTCGGGGGCCATAAGTGAGCGGCCCTTTTA
ACATCTCTTATACTCTTCCTAATCACTATTAATATGTTAGGACTTCTCCCCTACACATTT
ACACCAACCACCCAACTCTCCCTTAACATGGGGCTTGCTGTCCCCCTGTGGCTTGCTACA
GTGATTATCGGCATGCGAAATCAGCCCACAGCCGCCCTAGGGCACCTCCTCCCCGAAGGG
ACCCCCGTGCCCCTTATTCCA
>ATP6_GL-20
TATCTAGGGATTCCCCTGATCGCGGTAGCAATTGCACTGCCGTGGGTCCTCTACCCCACC
CCAACTGCACGATGGCTAAACAACCGAGTTATAACCCTCCAAGGGTGGTTTATTAATCGG
TTTACACAGCAACTTCTTCTTCCGATCAACCTCGGGGGCCATAAGTGAGCGGCCCTTTTA
ACATCTCTTATACTCTTCCTAATCACTATTAATATGTTAGGACTTCTCCCCTACACATTT
ACACCAACCACCCAACTCTCCCTTAACATGGGGCTTGCTGTCCCCCTGTGGCTTGCTACA
GTGATTATCGGCATGCGAAATCAGCCCACAGCCGCCCTAGGGCACCTCCTCCCCGAAGGG
ACCCCCGTGCCCCTTATTCCA
>ATP6_GL-2
TATCTAGGGATTCCCCTGATCGCGGTAGCAATTGCACTGCCGTGGGTCCTCTACCCCACC
CCAACTGCACGATGGCTAAACAACCGAGTTATAACCCTCCAAGGGTGGTTTATTAATCGG
TTTACACAGCAACTTCTTCTTCCGATCAACCTCGGGGGCCATAAGTGAGCGGCCCTTTTA
ACATCTCTTATACTCTTCCTAATCACTATTAATATGTTAGGACTTCTCCCCTACACATTT
ACACCAACCACCCAACTCTCCCTTAACATGGGGCTTGCTGTCCCCCTGTGGCTTGCTACA
GTGATTATCGGCATGCGAAATCAGCCCACAGCCGCCCTAGGGCACCTCCTCCCCGAAGGG
ACCCCCGTGCCCCTTATTCCA
>ATP6_GL-4
TATCTAGGGATTCCCCTGATCGCGGTAGCAATTGCACTGCCGTGGGTCCTCTACCCCACC
CCAACTGCACGATGGCTAAACAACCGAGTTATAACCCTCCAAGGGTGGTTTATTAATCGG
TTTACACAGCAACTTCTTCTTCCGATCAACCTCGGGGGCCATAAGTGAGCGGCCCTTTTA
ACATCTCTTATACTCTTCCTAATCACTATTAATATGTTAGGACTTCTCCCCTACACATTT
ACACCAACCACCCAACTCTCCCTTAACATGGGGCTTGCTGTCCCCCTGTGGCTTGCTACA
GTGATTATCGGCATGCGAAATCAGCCCACAGCCGCCCTAGGGCACCTCCTCCCCGAAGGG
ACCCCCGTGCCCCTTATTCCA
>ATP6_GL-5
TATCTAGGGATTCCCCTGATCGCGGTAGCAATTGCACTGCCGTGGGTCCTCTACCCCACC
CCAACTGCACGATGGCTAAACAACCGAGTTATAACCCTCCAAGGGTGGTTTATTAATCGG
TTTACACAGCAACTTCTTCTTCCGATCAACCTCGGGGGCCATAAGTGAGCGGCCCTTTTA
ACATCTCTTATACTCTTCCTAATCACTATTAATATGTTAGGACTTCTCCCCTACACATTT
ACACCAACCACCCAACTCTCCCTTAACATGGGGCTTGCTGTCCCCCTGTGGCTTGCTACA
GTGATTATCGGCATGCGAAATCAGCCCACAGCCGCCCTAGGGCACCTCCTCCCCGAAGGG
ACCCCCGTGCCCCTTATTCCA
>ATP6_GL-6
TATCTAGGGATTCCCCTGATCGCGGTAGCAATTGCACTGCCGTGGGTCCTCTACCCCACC
CCAACTGCACGATGGCTAAACAACCGAGTTATAACCCTCCAAGGGTGGTTTATTAATCGG
TTTACACAGCAACTTCTTCTTCCGATCAACCTCGGGGGCCATAAGTGAGCGGCCCTTTTA
ACATCTCTTATACTCTTCCTAATCACTATTAATATGTTAGGACTTCTCCCCTACACATTT
ACACCAACCACCCAACTCTCCCTTAACATGGGGCTTGCTGTCCCCCTGTGGCTTGCTACA
GTGATTATCGGCATGCGAAATCAGCCCACAGCCGCCCTAGGGCACCTCCTCCCCGAAGGG
ACCCCCGTGCCCCTTATTCCA
>ATP6_GL-7
TATCTAGGGATTCCCCTGATCGCGGTAGCAATTGCACTGCCGTGGGTCCTCTACCCCACC
CCAACTGCACGATGGCTAAACAACCGAGTTATAACCCTCCAAGGGTGGTTTATTAATCGG
TTTACACAGCAACTTCTTCTTCCGATCAACCTCGGGGGCCATAAGTGAGCGGCCCTTTTA
ACATCTCTTATACTCTTCCTAATCACTATTAATATGTTAGGACTTCTCCCCTACACATTT
ACACCAACCACCCAACTCTCCCTTAACATGGGGCTTGCTGTCCCCCTGTGGCTTGCTACA
GTGATTATCGGCATGCGAAATCAGCCCACAGCCGCCCTAGGGCACCTCCTCCCCGAAGGG
ACCCCCGTGCCCCTTATTCCA
>ATP6_GL-8
TATCTAGGGATTCCCCTGATCGCGGTAGCAATTGCACTGCCGTGGGTCCTCTACCCCACC
CCAACTGCACGATGGCTAAACAACCGAGTTATAACCCTCCAAGGGTGGTTTATTAATCGG
TTTACACAGCAACTTCTTCTTCCGATCAACCTCGGGGGCCATAAGTGAGCGGCCCTTTTA
ACATCTCTTATACTCTTCCTAATCACTATTAATATGTTAGGACTTCTCCCCTACACATTT
ACACCAACCACCCAACTCTCCCTTAACATGGGGCTTGCTGTCCCCCTGTGGCTTGCTACA
GTGATTATCGGCATGCGAAATCAGCCCACAGCCGCCCTAGGGCACCTCCTCCCCGAAGGG
ACCCCCGTGCCCCTTATTCCA
>ATP6_OLH-10
TATCTAGGGATTCCCCTGATCGCGGTAGCAATTGCACTGCCGTGGGTCCTCTACCCCACC
CCAACTGCACGATGGCTAAACAACCGAGTTATAACCCTCCAAGGGTGGTTTATTAATCGG
TTTACACAGCAACTTCTTCTTCCGATCAACCTCGGGGGCCATAAGTGAGCGGCCCTTTTA
ACATCTCTTATACTCTTCCTAATCACTATTAATATGTTAGGACTTCTCCCCTACACATTT
ACACCAACCACCCAACTCTCCCTTAACATGGGGCTTGCTGTCCCCCTGTGGCTTGCTACA
GTGATTATCGGCATGCGAAATCAGCCCACAGCCGCCCTAGGGCACCTCCTCCCCGAAGGG
ACCCCCGTGCCCCTTATTCCA
>ATP6_OLH-11
TATCTAGGGATTCCCCTGATCGCGGTAGCAATTGCACTGCCGTGGGTCCTCTACCCCACC
CCAACTGCACGATGGCTAAACAACCGAGTTATAACCCTCCAAGGGTGGTTTATTAATCGG
TTTACACAGCAACTTCTTCTTCCGATCAACCTCGGGGGCCATAAGTGAGCGGCCCTTTTA
ACATCTCTTATACTCTTCCTAATCACTATTAATATGTTAGGACTTCTCCCCTACACATTT
ACACCAACCACCCAACTCTCCCTTAACATGGGGCTTGCTGTCCCCCTGTGGCTTGCTACA
GTGATTATCGGCATGCGAAATCAGCCCACAGCCGCCCTAGGGCACCTCCTCCCCGAAGGG
ACCCCCGTGCCCCTTATTCCA
>ATP6_OLH-12
TATCTAGGGATTCCCCTGATCGCGGTAGCAATTGCACTGCCGTGGGTCCTCTACCCCACC
CCAACTGCACGATGGCTAAACAACCGAGTTATAACCCTCCAAGGGTGGTTTATTAATCGG
TTTACACAGCAACTTCTTCTTCCGATCAACCTCGGGGGCCATAAGTGAGCGGCCCTTTTA
ACATCTCTTATACTCTTCCTAATCACTATTAATATGTTAGGACTTCTCCCCTACACATTT
ACACCAACCACCCAACTCTCCCTTAACATGGGGCTTGCTGTCCCCCTGTGGCTTGCTACA
GTGATTATCGGCATGCGAAATCAGCCCACAGCCGCCCTAGGGCACCTCCTCCCCGAAGGG
ACCCCCGTGCCCCTTATTCCA
>ATP6_OLH-13
TATCTAGGGATTCCCCTGATCGCGGTAGCAATTGCACTGCCGTGGGTCCTCTACCCCACC
CCAACTGCACGATGGCTAAACAACCGAGTTATAACCCTCCAAGGGTGGTTTATTAATCGG
TTTACACAGCAACTTCTTCTTCCGATCAACCTCGGGGGCCATAAGTGAGCGGCCCTTTTA
ACATCTCTTATACTCTTCCTAATCACTATTAATATGTTAGGACTTCTCCCCTACACATTT
ACACCAACCACCCAACTCTCCCTTAACATGGGGCTTGCTGTCCCCCTGTGGCTTGCTACA
GTGATTATCGGCATGCGAAATCAGCCCACAGCCGCCCTAGGGCACCTCCTCCCCGAAGGG
ACCCCCGTGCCCCTTATTCCA
>ATP6_OLH-14
TATCTAGGGATTCCCCTGATCGCGGTAGCAATTGCACTGCCGTGGGTCCTCTACCCCACC
CCAACTGCACGATGGCTAAACAACCGAGTTATAACCCTCCAAGGGTGGTTTATTAATCGG
TTTACACAGCAACTTCTTCTTCCGATCAACCTCGGGGGCCATAAGTGAGCGGCCCTTTTA
ACATCTCTTATACTCTTCCTAATCACTATTAATATGTTAGGACTTCTCCCCTACACATTT
ACACCAACCACCCAACTCTCCCTTAACATGGGGCTTGCTGTCCCCCTGTGGCTTGCTACA
GTGATTATCGGCATGCGAAATCAGCCCACAGCCGCCCTAGGGCACCTCCTCCCCGAAGGG
ACCCCCGTGCCCCTTATTCCA
>ATP6_OLH-15
TATCTAGGGATTCCCCTGATCGCGGTAGCAATTGCACTGCCGTGGGTCCTCTACCCCACC
CCAACTGCACGATGGCTAAACAACCGAGTTATAACCCTCCAAGGGTGGTTTATTAATCGG
TTTACACAGCAACTTCTTCTTCCGATCAACCTCGGGGGCCATAAGTGAGCGGCCCTTTTA
ACATCTCTTATACTCTTCCTAATCACTATTAATATGTTAGGACTTCTCCCCTACACATTT
ACACCAACCACCCAACTCTCCCTTAACATGGGGCTTGCTGTCCCCCTGTGGCTTGCTACA
GTGATTATCGGCATGCGAAATCAGCCCACAGCCGCCCTAGGGCACCTCCTCCCCGAAGGG
ACCCCCGTGCCCCTTATTCCA
>ATP6_OLH-17
TATCTAGGGATTCCCCTGATCGCGGTAGCAATTGCACTGCCGTGGGTCCTCTACCCCACC
CCAACTGCACGATGGCTAAACAACCGAGTTATAACCCTCCAAGGGTGGTTTATTAATCGG
TTTACACAGCAACTTCTTCTTCCGATTAACCTCGGAGGCCATAAGTGAGCGGCCCTTTTA
ACATCTCTTATACTCTTCCTAATCACTATTAATATGTTAGGACTTCTCCCCTACACATTT
ACACCAACCACCCAACTCTCCCTTAACATGGGGCTTGCTGTCCCCCTGTGGCTTGCTACA
GTGATTATCGGCATGCGAAATCAGCCCACAGCCGCCCTAGGGCACCTCCTCCCCGAAGGG
ACCCCCGTGCCCCTTATTCCA
>ATP6_OLH-18
TATCTAGGGATTCCCCTGATCGCGGTAGCAATTGCACTGCCGTGGGTCCTCTACCCCACC
CCAACTGCACGATGGCTAAACAACCGAGTTATAACCCTCCAAGGGTGGTTTATTAATCGG
TTTACACAGCAACTTCTTCTTCCGATCAACCTCGGGGGCCATAAGTGAGCGGCCCTTTTA
ACATCTCTTATACTCTTCCTAATCACTATTAATATGTTAGGACTTCTCCCCTACACATTT
ACACCAACCACCCAACTCTCCCTTAACATGGGGCTTGCTGTCCCCCTGTGGCTTGCTACA
GTGATTATCGGCATGCGAAATCAGCCCACAGCCGCCCTAGGGCACCTCCTCCCCGAAGGG
ACCCCCGTGCCCCTTATTCCA
>ATP6_OLH-19
TATCTAGGGATTCCCCTGATCGCGGTAGCAATTGCACTGCCGTGGGTCCTCTACCCCACC
CCAACTGCACGATGGCTAAACAACCGAGTTATAACCCTCCAAGGGTGGTTTATTAATCGG
TTTACACAGCAACTTCTTCTTCCGATCAACCTCGGGGGCCATAAGTGAGCGGCCCTTTTA
ACATCTCTTATACTCTTCCTAATCACTATTAATATGTTAGGACTTCTCCCCTACACATTT
ACACCAACCACCCAACTCTCCCTTAACATGGGGCTTGCTGTCCCCCTGTGGCTTGCTACA
GTGATTATCGGCATGCGAAATCAGCCCACAGCCGCCCTAGGGCACCTCCTCCCCGAAGGG
ACCCCCGTGCCCCTTATTCCA
>ATP6_OLH-1
TATCTAGGGATTCCCCTGATCGCGGTAGCAATTGCACTGCCGTGGGTCCTCTACCCCACC
CCAACTGCACGATGGCTAAACAACCGAGTTATAACCCTCCAAGGGTGGTTTATTAATCGG
TTTACACAGCAACTTCTTCTTCCGATCAACCTCGGGGGCCATAAGTGAGCGGCCCTTTTA
ACATCTCTTATACTCTTCCTAATCACTATTAATATGTTAGGACTTCTCCCCTACACATTT
ACACCAACCACCCAACTCTCCCTTAACATGGGGCTTGCTGTCCCCCTGTGGCTTGCTACA
GTGATTATCGGCATGCGAAATCAGCCCACAGCCGCCCTAGGGCACCTCCTCCCCGAAGGG
ACCCCCGTGCCCCTTATTCCA
>ATP6_OLH-20
TATCTAGGGATTCCCCTGATCGCGGTAGCAATTGCACTGCCGTGGGTCCTCTACCCCACC
CCAACTGCACGATGGCTAAACAACCGAGTTATAACCCTCCAAGGGTGGTTTATTAATCGG
TTTACACAGCAACTTCTTCTTCCGATCAACCTCGGGGGCCATAAGTGAGCGGCCCTTTTA
ACATCTCTTATACTCTTCCTAATCACTATTAATATGTTAGGACTTCTCCCCTACACATTT
ACACCAACCACCCAACTCTCCCTTAACATGGGGCTTGCTGTCCCCCTGTGGCTTGCTACA
GTGATTATCGGCATGCGAAATCAGCCCACAGCCGCCCTAGGGCACCTCCTCCCCGAAGGG
ACCCCCGTGCCCCTTATTCCA
>ATP6_OLH-3
TATCTAGGGATTCCCCTGATCGCGGTAGCAATTGCACTGCCGTGGGTCCTCTACCCCACC
CCAACTGCACGATGGCTAAACAACCGAGTTATAACCCTCCAAGGGTGGTTTATTAATCGG
TTTACACAGCAACTTCTTCTTCCGATCAACCTCGGGGGCCATAAGTGAGCGGCCCTTTTA
ACATCTCTTATACTCTTCCTAATCACTATTAATATGTTAGGACTTCTCCCCTACACATTT
ACACCAACCACCCAACTCTCCCTTAACATGGGGCTTGCTGTCCCCCTGTGGCTTGCTACA
GTGATTATCGGCATGCGAAATCAGCCCACAGCCGCCCTAGGGCACCTCCTCCCCGAAGGG
ACCCCCGTGCCCCTTATTCCA
>ATP6_OLH-4
TATCTAGGGATTCCCCTGATCGCGGTAGCAATTGCACTGCCGTGGGTCCTCTACCCCACC
CCAACTGCACGATGGCTAAACAACCGAGTTATAACCCTCCAAGGGTGGTTTATTAATCGG
TTTACACAGCAACTTCTTCTTCCGATCAACCTCGGGGGCCATAAGTGAGCGGCCCTTTTA
ACATCTCTTATACTCTTCCTAATCACTATTAATATGTTAGGACTTCTCCCCTACACATTT
ACACCAACCACCCAACTCTCCCTTAACATGGGGCTTGCTGTCCCCCTGTGGCTTGCTACA
GTGATTATCGGCATGCGAAATCAGCCCACAGCCGCCCTAGGGCACCTCCTCCCCGAAGGG
ACCCCCGTGCCCCTTATTCCA
>ATP6_OLH-5
TATCTAGGGATTCCCCTGATCGCGGTAGCAATTGCACTGCCGTGGGTCCTCTACCCCACC
CCAACTGCACGATGGCTAAACAACCGAGTTATAACCCTCCAAGGGTGGTTTATTAATCGG
TTTACACAGCAACTTCTTCTTCCGATCAACCTCGGGGGCCATAAGTGAGCGGCCCTTTTA
ACATCTCTTATACTCTTCCTAATCACTATTAATATGTTAGGACTTCTCCCCTACACATTT
ACACCAACCACCCAACTCTCCCTTAACATGGGGCTTGCTGTCCCCCTGTGGCTTGCTACA
GTGATTATCGGCATGCGAAATCAGCCCACAGCCGCCCTAGGGCACCTCCTCCCCGAAGGG
ACCCCCGTGCCCCTTATTCCA
>ATP6_OLH-6
TATCTAGGGATTCCCCTGATCGCGGTAGCAATTGCACTGCCGTGGGTCCTCTACCCCACC
CCAACTGCACGATGGCTAAACAACCGAGTTATAACCCTCCAAGGGTGGTTTATTAATCGG
TTTACACAGCAACTTCTTCTTCCGATCAACCTCGGGGGCCATAAGTGAGCGGCCCTTTTA
ACATCTCTTATACTCTTCCTAATCACTATTAATATGTTAGGACTTCTCCCCTACACATTT
ACACCAACCACCCAACTCTCCCTTAACATGGGGCTTGCTGTCCCCCTGTGGCTTGCTACA
GTGATTATCGGCATGCGAAATCAGCCCACAGCCGCCCTAGGGCACCTCCTCCCCGAAGGG
ACCCCCGTGCCCCTTATTCCA
>ATP6_OLH-7
TATCTAGGGATTCCCCTGATCGCGGTAGCAATTGCACTGCCGTGGGTCCTCTACCCCACC
CCAACTGCACGATGGCTAAACAACCGAGTTATAACCCTCCAAGGGTGGTTTATTAATCGG
TTTACACAGCAACTTCTTCTTCCGATCAACCTCGGGGGCCATAAGTGAGCGGCCCTTTTA
ACATCTCTTATACTCTTCCTAATCACTATTAATATGTTAGGACTTCTCCCCTACACATTT
ACACCAACCACCCAACTCTCCCTTAACATGGGGCTTGCTGTCCCCCTGTGGCTTGCTACA
GTGATTATCGGCATGCGAAATCAGCCCACAGCCGCCCTAGGGCACCTCCTCCCCGAAGGG
ACCCCCGTGCCCCTTATTCCA
>ATP6_OLH-8
TATCTAGGGATTCCCCTGATCGCGGTAGCAATTGCACTGCCGTGGGTCCTCTACCCCACC
CCAACTGCACGATGGCTAAACAACCGAGTTATAACCCTCCAAGGGTGGTTTATTAATCGG
TTTACACAGCAACTTCTTCTTCCGATCAACCTCGGGGGCCATAAGTGAGCGGCCCTTTTA
ACATCTCTTATACTCTTCCTAATCACTATTAATATGTTAGGACTTCTCCCCTACACATTT
ACACCAACCACCCAACTCTCCCTTAACATGGGGCTTGCTGTCCCCCTGTGGCTTGCTACA
GTGATTATCGGCATGCGAAATCAGCCCACAGCCGCCCTAGGGCACCTCCTCCCCGAAGGG
ACCCCCGTGCCCCTTATTCCA
>ATP6_OLH-9
TATCTAGGGATTCCCCTGATCGCGGTAGCAATTGCACTGCCGTGGGTCCTCTACCCCACC
CCAACTGCACGATGGCTAAACAACCGAGTTATAACCCTCCAAGGGTGGTTTATTAATCGG
TTTACACAGCAACTTCTTCTTCCGATCAACCTCGGGGGCCATAAGTGAGCGGCCCTTTTA
ACATCTCTTATACTCTTCCTAATCACTATTAATATGTTAGGACTTCTCCCCTACACATTT
ACACCAACCACCCAACTCTCCCTTAACATGGGGCTTGCTGTCCCCCTGTGGCTTGCTACA
GTGATTATCGGCATGCGAAATCAGCCCACAGCCGCCCTAGGGCACCTCCTCCCCGAAGGG
ACCCCCGTGCCCCTTATTCCA
>ATP6_SES-11
TATCTAGGGATTCCCCTGATCGCGGTAGCAATTGCACTGCCGTGGGTCCTCTACCCCACC
CCAACTGCACGATGGCTAAACAACCGAGTTATAACCCTCCAAGGGTGGTTTATTAATCGG
TTTACACAGCAACTTCTTCTTCCGATTAACCTCGGGGGCCATAAGTGAGCGGCCCTTTTA
ACATCTCTTATACTCTTCCTAATCACTATTAATATGTTAGGACTTCTCCCCTACACATTT
ACACCAACCACCCAACTCTCCCTTAACATGGGGCTTGCTGTCCCCCTGTGGCTTGCTACA
GTGATTATCGGCATGCGAAATCAGCCCACAGCCGCCCTAGGGCACCTCCTCCCCGAAGGG
ACCCCCGTGCCCCTTATTCCA
>ATP6_SES-13
TATCTAGGGATTCCCCTGATCGCGGTAGCAATTGCACTGCCGTGGGTCCTCTACCCCACC
CCAACTGCACGATGGCTAAACAACCGAGTTATAACCCTCCAAGGGTGGTTTATTAATCGG
TTTACACAGCAACTTCTTCTTCCGATCAACCTCGGGGGCCATAAGTGAGCGGCCCTTTTA
ACATCTCTTATACTCTTCCTAATCACTATTAATATGTTAGGACTTCTCCCCTACACATTT
ACACCAACCACCCAACTCTCCCTTAACATGGGGCTTGCTGTCCCCCTGTGGCTTGCTACA
GTGATTATCGGCATGCGAAATCAGCCCACAGCCGCCCTAGGGCACCTCCTCCCCGAAGGG
ACCCCCGTGCCCCTTATTCCA
>ATP6_SES-14
TATCTAGGGATTCCCCTGATCGCGGTAGCAATTGCACTGCCGTGGGTCCTCTACCCCACC
CCAACTGCACGATGGCTAAACAACCGAGTTATAACCCTCCAAGGGTGATTTATTAATCGG
TTTACACAGCAACTTCTTCTTCCGATCAACCTCGGGGGCCATAAGTGAGCGGCCCTTTTA
ACATCTCTTATACTCTTCCTAATCACTATTAATATGTTAGGACTTCTCCCCTACACATTT
ACACCAACCACCCAACTCTCCCTTAACATGGGGCTTGCTGTCCCCCTGTGGCTTGCTACA
GTGATTATCGGCATGCGAAATCAGCCCACAGCCGCCCTAGGGCACCTCCTCCCCGAAGGG
ACCCCCGTGCCCCTTATTCCA
>ATP6_SES-15
TATCTAGGGATTCCCCTGATCGCGGTAGCAATTGCACTGCCGTGGGTCCTCTACCCCACC
CCAACTGCACGATGGCTAAACAACCGAGTTATAACCCTCCAAGGGTGGTTTATTAATCGG
TTTACACAGCAACTTCTTCTTCCGATCAACCTCGGGGGCCATAAGTGAGCGGCCCTTTTA
ACATCTCTTATACTCTTCCTAATCACTATTAATATGCTAGGACTTCTCCCCTACACATTT
ACACCAACCACCCAACTCTCCCTTAACATGGGGCTTGCTGTCCCCCTGTGGCTTGCTACA
GTGATTATCGGCATGCGAAATCAGCCCACAGCCGCCCTAGGGCACCTCCTCCCCGAAGGG
ACCCCCGTGCCCCTTATTCCA
>ATP6_SES-18
TATCTAGGGATTCCCCTGATCGCGGTAGCAATTGCACTGCCGTGGGTCCTCTACCCCACC
CCAACTGCACGATGGCTAAACAACCGAGTTATAACCCTCCAAGGGTGGTTTATTAATCGG
TTTACACAGCAACTTCTTCTTCCGATCAACCTCGGGGGCCATAAGTGAGCGGCCCTTTTA
ACATCTCTTATACTCTTCCTAATCACTATTAATATGTTAGGACTTCTCCCCTACACATTT
ACACCAACCACCCAACTCTCCCTTAACATGGGGCTTGCTGTCCCCCTGTGGCTTGCTACA
GTGATTATCGGCATGCGAAATCAGCCCACAGCCGCCCTAGGGCACCTCCTCCCCGAAGGG
ACCCCCGTGCCCCTTATTCCA
>ATP6_SES-19
TATCTAGGGATTCCCCTGATCGCGGTAGCAATTGCACTGCCGTGGGTCCTCTACCCCACC
CCAACTGCACGATGGCTAAACAACCGAGTTATAACCCTCCAAGGGTGGTTTATTAATCGG
TTTACACAGCAACTTCTTCTTCCGATCAACCTCGGGGGCCATAAGTGAGCGGCCCTTTTA
ACATCTCTTATACTCTTCCTAATCACTATTAATATGTTAGGACTTCTCCCCTACACATTT
ACACCAACCACCCAACTCTCCCTTAACATGGGGCTTGCTGTCCCCCTGTGGCTTGCTACA
GTGATTATCGGCATGCGAAATCAGCCCACAGCCGCCCTAGGGCACCTCCTCCCCGAAGGG
ACCCCCGTGCCCCTTATTCCA
>ATP6_SES-1
TATCTAGGGATTCCCCTGATCGCGGTAGCAATTGCACTGCCGTGGGTCCTCTACCCCACC
CCAACTGCACGATGGCTAAACAACCGAGTTATAACCCTCCAAGGGTGGTTTATTAATCGG
TTTACACAGCAACTTCTTCTTCCGATCAACCTCGGGGGCCATAAGTGAGCGGCCCTTTTA
ACATCTCTTATACTCTTCCTAATCACTATTAATATGTTAGGACTTCTCCCCTACACATTT
ACACCAACCACCCAACTCTCCCTTAACATGGGGCTTGCTGTCCCCCTGTGGCTTGCTACA
GTGATTATCGGCATGCGAAATCAGCCCACAGCCGCCCTAGGGCACCTCCTCCCCGAAGGG
ACCCCCGTGCCCCTTATTCCA
>ATP6_SES-20
TATCTAGGGATTCCCCTGATCGCGGTAGCAATTGCACTGCCGTGGGTCCTCTACCCCACC
CCAACTGCACGATGGCTAAACAACCGAGTTATAACCCTCCAAGGGTGGTTTATTAATCGG
TTTACACAGCAACTTCTTCTTCCGATCAACCTCGGGGGCCATAAGTGAGCGGCCCTTTTA
ACATCTCTTATACTCTTCCTAATCACTATTAATATGTTAGGACTTCTCCCCTACACATTT
ACACCAACCACCCAACTCTCCCTTAACATGGGGCTTGCTGTCCCCCTGTGGCTTGCTACA
GTGATTATCGGCATGCGAAATCAGCCCACAGCCGCCCTAGGGCACCTCCTCCCCGAAGGG
ACCCCCGTGCCCCTTATTCCA
>ATP6_SES-2
TATCTAGGGATTCCCCTGATCGCGGTAGCAATTGCACTGCCGTGGGTCCTCTACCCCACC
CCAACTGCACGATGGCTAAACAACCGAGTTATAACCCTCCAAGGGTGGTTTATTAATCGG
TTTACACAGCAACTTCTTCTTCCGATCAACCTCGGGGGCCATAAGTGAGCGGCCCTTTTA
ACATCTCTTATACTCTTCCTAATCACTATTAATATGTTAGGACTTCTCCCCTACACATTT
ACACCAACCACCCAACTCTCCCTTAACATGGGGCTTGCTGTCCCCCTGTGGCTTGCTACA
GTGATTATCGGCATGCGAAATCAGCCCACAGCCGCCCTAGGGCACCTCCTCCCCGAAGGG
ACCCCCGTGCCCCTTATTCCA
>ATP6_SES-3
TATCTAGGGATTCCCCTGATCGCGGTAGCAATTGCACTGCCGTGGGTCCTCTACCCCACC
CCAACTGCACGATGGCTAAACAACCGAGTTATAACCCTCCAAGGGTGGTTTATTAATCGG
TTTACACAGCAACTTCTTCTTCCGATCAACCTCGGGGGCCATAAGTGAGCGGCCCTTTTA
ACATCTCTTATACTCTTCCTAATCACTATTAATATGTTAGGACTTCTCCCCTACACATTT
ACACCAACCACCCAACTCTCCCTTAACATGGGGCTTGCTGTCCCCCTGTGGCTTGCTACA
GTGATTATCGGCATGCGAAATCAGCCCACAGCCGCCCTAGGGCACCTCCTCCCCGAAGGG
ACCCCCGTGCCCCTTATTCCA
>ATP6_SES-4
TATCTAGGGATTCCCCTGATCGCGGTAGCAATTGCACTGCCGTGGGTCCTCTACCCCACC
CCAACTGCACGATGGCTAAACAACCGAGTTATAACCCTCCAAGGGTGGTTTATTAATCGG
TTTACACAGCAACTTCTTCTTCCGATCAACCTCGGGGGCCATAAGTGAGCGGCCCTTTTA
ACATCTCTTATACTCTTCCTAATCACTATTAATATGTTAGGACTTCTCCCCTACACATTT
ACACCAACCACCCAACTCTCCCTTAACATGGGGCTTGCTGTCCCCCTGTGGCTTGCTACA
GTGATTATCGGCATGCGAAATCAGCCCACAGCCGCCCTAGGGCACCTCCTCCCCGAAGGG
ACCCCCGTGCCCCTTATTCCA
>ATP6_SES-5
TATCTAGGGATTCCCCTGATCGCGGTAGCAATTGCACTGCCGTGGGTCCTCTACCCCACC
CCAACTGCACGATGGCTAAACAACCGAGTTATAACCCTCCAAGGGTGGTTTATTAATCGG
TTTACACAGCAACTTCTTCTTCCGATCAACCTCGGGGGCCATAAGTGAGCGGCCCTTTTA
ACATCTCTTATACTCTTCCTAATCACTATTAATATGTTAGGACTTCTCCCCTACACATTT
ACACCAACCACCCAACTCTCCCTTAACATGGGGCTTGCTGTCCCCCTGTGGCTTGCTACA
GTGATTATCGGCATGCGAAATCAGCCCACAGCCGCCCTAGGGCACCTCCTCCCCGAAGGG
ACCCCCGTGCCCCTTATTCCA
>ATP6_SES-6
TATCTAGGGATTCCCCTGATCGCGGTAGCAATTGCACTGCCGTGGGTCCTCTACCCCACC
CCAACTGCACGATGGCTAAACAACCGAGTTATAACCCTCCAAGGGTGGTTTATTAATCGG
TTTACACAGCAACTTCTTCTTCCGATCAACCTCGGGGGCCATAAGTGAGCGGCCCTTTTA
ACATCTCTTATACTCTTCCTAATCACTATTAATATGTTAGGACTTCTCCCCTACACATTT
ACACCAACCACCCAACTCTCCCTTAACATGGGGCTTGCTGTCCCCCTGTGGCTTGCTACA
GTGATTATCGGCATGCGAAATCAGCCCACAGCCGCCCTAGGGCACCTCCTCCCCGAAGGG
ACCCCCGTGCCCCTTATTCCA
>ATP6_SES-8
TATCTAGGGATTCCCCTGATCGCGGTAGCAATTGCACTGCCGTGGGTCCTCTACCCCACC
CCAACTGCACGATGGCTAAACAACCGAGTTATAACCCTCCAAGGGTGGTTTATTAATCGG
TTTACACAGCAACTTCTTCTTCCGATCAACCTCGGGGGCCATAAGTGAGCGGCCCTTTTA
ACATCTCTTATACTCTTCCTAATCACTATTAATATGTTAGGACTTCTCCCCTACACATTT
ACACCAACCACCCAACTCTCCCTTAACATGGGGCTTGCTGTCCCCCTGTGGCTTGCTACA
GTGATTATCGGCATGCGAAATCAGCCCACAGCCGCCCTAGGGCACCTCCTCCCCGAAGGG
ACCCCCGTGCCCCTTATTCCA
>ATP6_TR-10
TATCTAGGGATTCCCCTGATCGCGGTAGCAATTGCACTGCCGTGGGTCCTCTACCCCACC
CCAACTGCACGATGGCTAAACAACCGAGTTATAACCCTCCAAGGGTGGTTTATTAATCGG
TTTACACAGCAACTTCTTCTTCCGATCAACCTCGGGGGCCATAAGTGAGCGGCCCTTTTA
ACATCTCTTATACTCTTCCTAATCACTATTAATATGTTAGGACTTCTCCCCTACACATTT
ACACCAACCACCCAACTCTCCCTTAACATGGGGCTTGCTGTCCCCCTGTGGCTTGCTACA
GTGATTATCGGCATGCGAAATCAGCCCACAGCCGCCCTAGGGCACCTCCTCCCCGAAGGG
ACCCCCGTGCCCCTTATTCCA
>ATP6_TR-11
TATCTAGGGATTCCCCTGATCGCGGTAGCAATTGCACTGCCGTGGGTCCTCTACCCCACC
CCAACTGCACGATGGCTAAACAACCGAGTTATAACCCTCCAAGGGTGGTTTATTAATCGG
TTTACACAGCAACTTCTTCTTCCGATCAACCTCGGGGGCCATAAGTGAGCGGCCCTTTTA
ACATCTCTTATACTCTTCCTAATCACTATTAATATGTTAGGACTTCTCCCCTACACATTT
ACACCAACCACCCAACTCTCCCTTAACATGGGGCTTGCTGTCCCCCTGTGGCTTGCTACA
GTGATTATCGGCATGCGAAATCAGCCCACAGCCGCCCTAGGGCACCTCCTCCCCGAAGGG
ACCCCCGTGCCCCTTATTCCA
>ATP6_TR-12
TATCTAGGGATTCCCCTGATCGCGGTAGCAATTGCACTGCCGTGGGTCCTCTACCCCACC
CCAACTGCACGATGGCTAAACAACCGAGTTATAACCCTCCAAGGGTGGTTTATTAATCGG
TTTACACAGCAACTTCTTCTTCCGATCAACCTCGGGGGCCATAAGTGAGCGGCCCTTTTA
ACATCTCTTATACTCTTCCTAATCACTATTAATATGTTAGGACTTCTCCCCTACACATTT
ACACCAACCACCCAACTCTCCCTTAACATGGGGCTTGCTGTCCCCCTGTGGCTTGCTACA
GTGATTATCGGCATGCGAAATCAGCCCACAGCCGCCCTAGGGCACCTCCTCCCCGAAGGG
ACCCCCGTGCCCCTTATTCCA
>ATP6_TR-13
TATCTAGGGATTCCCCTGATCGCGGTAGCAATTGCACTGCCGTGGGTCCTCTACCCCACC
CCAACTGCACGATGGCTAAACAACCGAGTTATAACCCTCCAAGGGTGGTTTATTAATCGG
TTTACACAGCAACTTCTTCTTCCGATCAACCTCGGGGGCCATAAGTGAGCGGCCCTTTTA
ACATCTCTTATACTCTTCCTAATCACTATTAATATGTTAGGACTTCTCCCCTACACATTT
ACACCAACCACCCAACTCTCCCTTAACATGGGGCTTGCTGTCCCCCTGTGGCTTGCTACA
GTGATTATCGGCATGCGAAATCAGCCCACAGCCGCCCTAGGGCACCTCCTCCCCGAAGGG
ACCCCCGTGCCCCTTATTCCA
>ATP6_TR-14
TATCTAGGGATTCCCCTGATCGCGGTAGCAATTGCACTGCCGTGGGTCCTCTACCCCACC
CCAACTGCACGATGGCTAAACAACCGAGTTATAACCCTCCAAGGGTGGTTTATTAATCGG
TTTACACAGCAACTTCTTCTTCCGATCAACCTCGGGGGCCATAAGTGAGCGGCCCTTTTA
ACATCTCTTATACTCTTCCTAATCACTATTAATATGTTAGGACTTCTCCCCTACACATTT
ACACCAACCACCCAACTCTCCCTTAACATGGGGCTTGCTGTCCCCCTGTGGCTTGCTACA
GTGATTATCGGCATGCGAAATCAGCCCACAGCCGCCCTAGGGCACCTCCTCCCCGAAGGG
ACCCCCGTGCCCCTTATTCCA
>ATP6_TR-15
TATCTAGGGATTCCCCTGATCGCGGTAGCAATTGCACTGCCGTGGGTCCTCTACCCCACC
CCAACTGCACGATGGCTAAACAACCGAGTTATAACCCTCCAAGGGTGGTTTATTAATCGG
TTTACACAGCAACTTCTTCTTCCGATCAACCTCGGGGGCCATAAGTGAGCGGCCCTTTTA
ACATCTCTTATACTCTTCCTAATCACTATTAATATGTTAGGACTTCTCCCCTACACATTT
ACACCAACCACCCAACTCTCCCTTAACATGGGGCTTGCTGTCCCCCTGTGGCTTGCTACA
GTGATTATCGGCATGCGAAATCAGCCCACAGCCGCCCTAGGGCACCTCCTCCCCGAAGGG
ACCCCCGTGCCCCTTATTCCA
>ATP6_TR-16
TATCTAGGGATTCCCCTGATCGCGGTAGCAATTGCACTGCCGTGGGTCCTCTACCCCACC
CCAACTGCACGATGGCTAAACAACCGAGTTATAACCCTCCAAGGGTGGTTTATTAATCGG
TTTACACAGCAACTTCTTCTTCCGATCAACCTCGGGGGCCATAAGTGAGCGGCCCTTTTA
ACATCTCTTATACTCTTCCTAATCACTATTAATATGTTAGGACTTCTCCCCTACACATTT
ACACCAACCACCCAACTCTCCCTTAACATGGGGCTTGCTGTCCCCCTGTGGCTTGCTACA
GTGATTATCGGCATGCGAAATCAGCCCACAGCCGCCCTAGGGCACCTCCTCCCCGAAGGG
ACCCCCGTGCCCCTTATTCCA
>ATP6_TR-19
TATCTAGGGATTCCCCTGATCGCGGTAGCAATTGCACTGCCGTGGGTCCTCTACCCCACC
CCAACTGCACGATGGCTAAACAACCGAGTTATAACCCTCCAAGGGTGGTTTATTAATCGG
TTTACACAGCAACTTCTTCTTCCGATCAACCTCGGGGGCCATAAGTGAGCGGCCCTTTTA
ACATCTCTTATACTCTTCCTAATCACTATTAATATGTTAGGACTTCTCCCCTACACATTT
ACACCAACCACCCAACTCTCCCTTAACATGGGGCTTGCTGTCCCCCTGTGGCTTGCTACA
GTGATTATCGGCATGCGAAATCAGCCCACAGCCGCCCTAGGGCACCTCCTCCCCGAAGGG
ACCCCCGTGCCCCTTATTCCA
>ATP6_TR-1
TATCTAGGGATTCCCCTGATCGCGGTAGCAATTGCACTGCCGTGGGTCCTCTACCCCACC
CCAACTGCACGATGGCTAAACAACCGAGTTATAACCCTCCAAGGGTGGTTTATTAATCGG
TTTACACAGCAACTTCTTCTTCCGATCAACCTCGGGGGCCATAAGTGAGCGGCCCTTTTA
ACATCTCTTATACTCTTCCTAATCACTATTAATATGTTAGGACTTCTCCCCTACACATTT
ACACCAACCACCCAACTCTCCCTTAACATGGGGCTTGCTGTCCCCCTGTGGCTTGCTACA
GTGATTATCGGCATGCGAAATCAGCCCACAGCCGCCCTAGGGCACCTCCTCCCCGAAGGG
ACCCCCGTGCCCCTTATTCCA
>ATP6_TR-20
TATCTAGGGATTCCCCTGATCGCGGTAGCAATTGCACTGCCGTGGGTCCTCTACCCCACC
CCAACTGCACGATGGCTAAACAACCGAGTTATAACCCTCCAAGGGTGGTTTATTAATCGG
TTTACACAGCAACTTCTTCTTCCGATCAACCTCGGGGGCCATAAGTGAGCGGCCCTTTTA
ACATCTCTTATACTCTTCCTAATCACTATTAATATGTTAGGACTTCTCCCCTACACATTT
ACACCAACCACCCAACTCTCCCTTAACATGGGGCTTGCTGTCCCCCTGTGGCTTGCTACA
GTGATTATCGGCATGCGAAATCAGCCCACAGCCGCCCTAGGGCACCTCCTCCCCGAAGGG
ACCCCCGTGCCCCTTATTCCA
>ATP6_TR-2
TATCTAGGGATTCCCCTGATCGCGGTAGCAATTGCACTGCCGTGGGTCCTCTACCCCACC
CCAACTGCACGATGGCTAAACAACCGAGTTATAACCCTCCAAGGGTGGTTTATTAATCGG
TTTACACAGCAACTTCTTCTTCCGATCAACCTCGGGGGCCATAAGTGAGCGGCCCTTTTA
ACATCTCTTATACTCTTCCTAATCACTATTAATATGTTAGGACTTCTCCCCTACACATTT
ACACCAACCACCCAACTCTCCCTTAACATGGGGCTTGCTGTCCCCCTGTGGCTTGCTACA
GTGATTATCGGCATGCGAAATCAGCCCACAGCCGCCCTAGGGCACCTCCTCCCCGAAGGG
ACCCCCGTGCCCCTTATTCCA
>ATP6_TR-3
TATCTAGGGATTCCCCTGATCGCGGTAGCAATTGCACTGCCGTGGGTCCTCTACCCCACC
CCAACTGCACGATGGCTAAACAACCGAGTTATAACCCTCCAAGGGTGGTTTATTAATCGG
TTTACACAGCAACTTCTTCTTCCGATCAACCTCGGGGGCCATAAGTGAGCGGCCCTTTTA
ACATCTCTTATACTCTTCCTAATCACTATTAATATGTTAGGACTTCTCCCCTACACATTT
ACACCAACCACCCAACTCTCCCTTAACATGGGGCTTGCTGTCCCCCTGTGGCTTGCTACA
GTGATTATCGGCATGCGAAATCAGCCCACAGCCGCCCTAGGGCACCTCCTCCCCGAAGGG
ACCCCCGTGCCCCTTATTCCA
>ATP6_TR-4
TATCTAGGGATTCCCCTGATCGCGGTAGCAATTGCACTGCCGTGGGTCCTCTACCCCACC
CCAACTGCACGATGGCTAAACAACCGAGTTATAACCCTCCAAGGGTGGTTTATTAATCGG
TTTACACAGCAACTTCTTCTTCCGATCAACCTCGGGGGCCATAAGTGAGCGGCCCTTTTA
ACATCTCTTATACTCTTCCTAATCACTATTAATATGTTAGGACTTCTCCCCTACACATTT
ACACCAACCACCCAACTCTCCCTTAACATGGGGCTTGCTGTCCCCCTGTGGCTTGCTACA
GTGATTATCGGCATGCGAAATCAGCCCACAGCCGCCCTAGGGCACCTCCTCCCCGAAGGG
ACCCCCGTGCCCCTTATTCCA
>ATP6_TR-5
TATCTAGGGATTCCCCTGATCGCGGTAGCAATTGCACTGCCGTGGGTCCTCTACCCCACC
CCAACTGCACGATGGCTAAACAACCGAGTTATAACCCTCCAAGGGTGGTTTATTAATCGG
TTTACACAGCAACTTCTTCTTCCGATCAACCTCGGGGGCCATAAGTGAGCGGCCCTTTTA
ACATCTCTTATACTCTTCCTAATCACTATTAATATGTTAGGACTTCTCCCCTACACATTT
ACACCAACCACCCAACTCTCCCTTAACATGGGGCTTGCTGTCCCCCTGTGGCTTGCTACA
GTGATTATCGGCATGCGAAATCAGCCCACAGCCGCCCTAGGGCACCTCCTCCCCGAAGGG
ACCCCCGTGCCCCTTATTCCA
>ATP6_TR-6
TATCTAGGGATTCCCCTGATCGCGGTAGCAATTGCACTGCCGTGGGTCCTCTACCCCACC
CCAACTGCACGATGGCTAAACAACCGAGTTATAACCCTCCAAGGGTGGTTTATTAATCGG
TTTACACAGCAACTTCTTCTTCCGATCAACCTCGGGGGCCATAAGTGAGCGGCCCTTTTA
ACATCTCTTATACTCTTCCTAATCACTATTAATATGTTAGGACTTCTCCCCTACACATTT
ACACCAACCACCCAACTCTCCCTTAACATGGGGCTTGCTGTCCCCCTGTGGCTTGCTACA
GTGATTATCGGCATGCGAAATCAGCCCACAGCCGCCCTAGGGCACCTCCTCCCCGAAGGG
ACCCCCGTGCCCCTTATTCCA
>ATP6_TR-7
TATCTAGGGATTCCCCTGATCGCGGTAGCAATTGCACTGCCGTGGGTCCTCTACCCCACC
CCAACTGCACGATGGCTAAACAACCGAGTTATAACCCTCCAAGGGTGGTTTATTAATCGG
TTTACACAGCAACTTCTTCTTCCGATCAACCTCGGGGGCCATAAGTGAGCGGCCCTTTTA
ACATCTCTTATACTCTTCCTAATCACTATTAATATGTTAGGACTTCTCCCCTACACATTT
ACACCAACCACCCAACTCTCCCTTAACATGGGGCTTGCTGTCCCCCTGTGGCTTGCTACA
GTGATTATCGGCATGCGAAATCAGCCCACAGCCGCCCTAGGGCACCTCCTCCCCGAAGGG
ACCCCCGTGCCCCTTATTCCA
>ATP6_TR-8
TATCTAGGGATTCCCCTGATCGCGGTAGCAATTGCACTGCCGTGGGTCCTCTACCCCACC
CCAACTGCACGATGGCTAAACAACCGAGTTATAACCCTCCAAGGGTGGTTTATTAATCGG
TTTACACAGCAACTTCTTCTTCCGATCAACCTCGGGGGCCATAAGTGAGCGGCCCTTTTA
ACATCTCTTATACTCTTCCTAATCACTATTAATATGTTAGGACTTCTCCCCTACACATTT
ACACCAACCACCCAACTCTCCCTTAACATGGGGCTTGCTGTCCCCCTGTGGCTTGCTACA
GTGATTATCGGCATGCGAAATCAGCCCACAGCCGCCCTAGGGCACCTCCTCCCCGAAGGG
ACCCCCGTGCCCCTTATTCCA
>COI_BB-10
TGACTAGTTCCTCTTATGATCGGAGCACCTGATATGGCATTCCCACGAATGAATAACATG
AGCTTCTGGCTACTTCCCCCCTCATTCCTTCTCCTCCTTGCCTCATCAGGGGTAGAGGCG
GGGGCAGGAACGGGGTGGACTGTCTACCCCCCTCTGTCAGGCAATCTGGCACATGCCGGA
GCGTCAGTTGATCTCACTATTTTCTCACTACACCTTGCTGGTATCTCCTCAATTCTTGGG
GCTATCAATTTTATTACCACAATTATCAACATGAAGCCTCCGGCAATCTCG
>COI_BB-11
TGACTAGTTCCTCTTATGATCGGAGCACCTGATATGGCATTCCCACGAATGAATAACATG
AGCTTCTGGCTACTTCCCCCCTCATTCCTTCTCCTCCTTGCCTCATCAGGGGTAGAGGCG
GGGGCAGGAACGGGGTGGACTGTCTACCCCCCTCTGTCAGGCAATCTGGCACATGCCGGA
GCGTCAGTTGATCTCACTATTTTCTCACTACACCTTGCTGGTATCTCCTCAATTCTTGGG
GCTATCAATTTTATTACCACAATTATCAACATGAAGCCTCCGGCAATCTCG
>COI_BB-12
TGACTAGTTCCTCTTATGATCGGAGCACCTGATATGGCATTCCCACGAATGAATAACATG
AGCTTCTGGCTACTTCCCCCCTCATTCCTTCTCCTCCTTGCCTCATCAGGGGTAGAGGCG
GGGGCAGGAACGGGGTGGACTGTCTACCCCCCTCTGTCAGGCAATCTGGCACATGCCGGA
GCGTCAGTTGATCTCACTATTTTCTCACTACACCTTGCTGGTATCTCCTCAATTCTTGGG
GCTATCAATTTTATTACCACAATTATCAACATGAAGCCTCCGGCAATCTCG
>COI_BB-13
TGACTAGTTCCTCTTATGATCGGGGCACCTGATATGGCATTCCCACGAATGAATAACATG
AGCTTCTGGCTACTTCCCCCCTCATTCCTTCTCCTCCTTGCCTCATCAGGGGTAGAGGCG
GGGGCAGGAACGGGGTGGACTGTCTACCCCCCTCTGTCAGGCAATCTGGCACATGCCGGA
GCGTCAGTTGATCTCACTATTTTCTCACTACACCTTGCTGGTATCTCCTCAATTCTTGGG
GCTATCAATTTTATTACCACAATTATCAACATGAAGCCTCCGGCAATCTCG
>COI_BB-14
TGACTAGTTCCTCTTATGATCGGAGCACCTGATATGGCATTCCCACGAATGAATAACATG
AGCTTCTGGCTACTTCCCCCCTCATTCCTTCTCCTCCTTGCCTCATCAGGGGTAGAGGCG
GGGGCAGGAACAGGGTGGACTGTCTACCCCCCTCTGTCAGGCAATCTGGCACATGCCGGA
GCGTCAGTTGATCTCACTATTTTCTCACTACACCTTGCTGGTATCTCCTCAATTCTTGGG
GCTATCAATTTTATTACCACAATTATCAACATGAAGCCTCCGGCAATCTCG
>COI_BB-15
TGACTAGTTCCTCTTATGATCGGAGCACCTGATATGGCATTCCCACGAATGAATAACATG
AGCTTCTGGCTACTTCCCCCCTCATTCCTTCTCCTCCTTGCCTCATCAGGGGTAGAGGCG
GGGGCAGGAACGGGGTGGACTGTCTACCCCCCTCTGTCAGGCAATCTGGCACATGCCGGA
GCGTCAGTTGATCTCACTATTTTCTCACTACACCTTGCTGGTATCTCCTCAATTCTTGGG
GCTATCAATTTTATTACCACAATTATCAACATGAAGCCTCCGGCAATCTCG
>COI_BB-16
TGACTAGTTCCTCTTATGATCGGAGCACCTGATATGGCATTCCCACGAATGAATAACATG
AGCTTCTGGCTACTTCCCCCCTCATTCCTTCTCCTCCTTGCCTCATCAGGGGTAGAGGCG
GGGGCAGGAACGGGGTGGACTGTCTACCCCCCTCTGTCAGGCAATCTGGCACATGCCGGA
GCGTCAGTTGATCTCACTATTTTCTCACTACACCTTGCTGGTATCTCCTCAATTCTTGGG
GCTATCAATTTTATTACCACAATTATCAACATGAAGCCTCCGGCAATCTCG
>COI_BB-17
TGACTAGTTCCTCTTATGATCGGAGCACCTGATATGGCATTCCCACGAATGAATAACATG
AGCTTCTGGCTACTTCCCCCCTCATTCCTTCTCCTCCTTGCCTCATCAGGGGTAGAGGCG
GGGGCAGGAACGGGGTGGACTGTCTACCCCCCTCTGTCAGGCAATCTGGCACATGCCGGA
GCGTCAGTTGATCTCACTATTTTCTCACTACACCTTGCTGGTATCTCCTCAATTCTTGGG
GCTATCAATTTTATTACCACAATTATCAACATGAAGCCTCCGGCAATCTCG
>COI_BB-18
TGACTAGTTCCTCTTATGATCGGAGCACCTGATATGGCATTCCCACGAATGAATAACATG
AGCTTCTGGCTACTTCCCCCCTCATTCCTTCTCCTCCTTGCCTCATCAGGGGTAGAGGCG
GGGGCAGGAACGGGGTGGACTGTCTACCCCCCTCTGTCAGGCAATCTGGCACATGCCGGA
GCGTCAGTTGATCTCACTATTTTCTCACTACACCTTGCTGGTATCTCCTCAATTCTTGGG
GCTATCAATTTTATTACCACAATTATCAACATGAAGCCTCCGGCAATCTCG
>COI_BB-1
TGACTAGTTCCTCTTATGATCGGAGCACCTGATATGGCATTCCCACGAATGAATAACATG
AGCTTCTGGCTACTTCCCCCCTCATTCCTTCTCCTCCTTGCCTCATCAGGGGTAGAGGCG
GGGGCAGGAACGGGGTGGACTGTCTACCCCCCTCTGTCAGGCAATCTGGCACATGCCGGA
GCGTCAGTTGATCTCACTATTTTCTCACTACACCTTGCTGGTATCTCCTCAATTCTTGGG
GCTATCAATTTTATTACCACAATTATCAACATGAAGCCTCCGGCAATCTCG
>COI_BB-20
TGACTAGTTCCTCTTATGATCGGAGCACCTGATATGGCATTCCCACGAATGAATAACATG
AGCTTCTGGCTACTTCCCCCCTCATTCCTTCTCCTCCTTGCCTCATCAGGGGTAGAGGCG
GGGGCAGGAACGGGGTGGACTGTCTACCCCCCTCTGTCAGGCAATCTGGCACATGCCGGA
GCGTCAGTTGATCTCACTATTTTCTCACTACACCTTGCTGGTATCTCCTCAATTCTTGGG
GCTATCAATTTTATTACCACAATTATCAACATGAAGCCTCCGGCAATCTCG
>COI_BB-3
TGACTAGTTCCTCTTATGATCGGAGCACCTGATATGGCATTCCCACGAATGAATAACATG
AGCTTCTGGCTACTTCCCCCCTCATTCCTTCTCCTCCTTGCCTCATCAGGGGTAGAGGCG
GGGGCAGGAACGGGGTGGACTGTCTACCCCCCTCTGTCAGGCAATCTGGCACATGCCGGA
GCGTCAGTTGATCTCACTATTTTCTCACTACACCTTGCTGGTATCTCCTCAATTCTTGGG
GCTATCAATTTTATTACCACAATTATCAACATGAAGCCTCCGGCAATCTCG
>COI_BB-5
TGACTAGTTCCTCTTATGATCGGAGCACCTGATATGGCATTCCCACGAATGAATAACATG
AGCTTCTGGCTACTTCCCCCCTCATTCCTTCTCCTCCTTGCCTCATCAGGGGTAGAGGCG
GGGGCAGGAACGGGGTGGACTGTCTACCCCCCTCTGTCAGGCAATCTGGCACATGCCGGA
GCGTCAGTTGATCTCACTATTTTCTCACTACACCTTGCTGGTATCTCCTCAATTCTTGGG
GCTATCAATTTTATTACCACAATTATCAACATGAAGCCTCCGGCAATCTCG
>COI_BB-7
TGACTAGTTCCTCTTATGATCGGAGCACCTGATATGGCATTCCCACGAATGAATAACATG
AGCTTCTGGCTACTTCCCCCCTCATTCCTTCTCCTCCTTGCCTCATCAGGGGTAGAGGCG
GGGGCAGGAACGGGGTGGACTGTCTACCCCCCTCTGTCAGGCAATCTGGCACATGCCGGA
GCGTCAGTTGATCTCACTATTTTCTCACTACACCTTGCTGGTATCTCCTCAATTCTTGGG
GCTATCAATTTTATTACCACAATTATCAACATGAAGCCTCCGGCAATCTCG
>COI_BB-9
TGACTAGTTCCTCTTATGATCGGAGCACCTGATATGGCATTCCCACGAATGAATAACATG
AGCTTCTGGCTACTTCCCCCCTCATTCCTTCTCCTCCTTGCCTCATCAGGGGTAGAGGCG
GGGGCAGGAACGGGGTGGACTGTCTACCCCCCTCTGTCAGGCAATCTGGCACATGCCGGA
GCGTCAGTTGATCTCACTATTTTCTCACTACACCTTGCTGGTATCTCCTCAATTCTTGGG
GCTATCAATTTTATTACCACAATTATCAACATGAAGCCTCCGGCAATCTCG
>COI_BB-10
TGACTAGTTCCTCTTATGATCGGAGCACCTGATATGGCATTCCCACGAATGAATAACATG
AGCTTCTGGCTACTTCCCCCCTCATTCCTTCTCCTCCTTGCCTCATCAGGGGTAGAGGCG
GGGGCAGGAACGGGGTGGACTGTCTACCCCCCTCTGTCAGGCAATCTGGCACATGCCGGA
GCGTCAGTTGATCTCACTATTTTCTCACTACACCTTGCTGGTATCTCCTCAATTCTTGGG
GCTATCAATTTTATTACCACAATTATCAACATGAAGCCTCCGGCAATCTCG
>COI_GL-10
TGACTAGTTCCTCTTATGATCGGAGCACCTGATATGGCATTCCCACGAATGAATAACATG
AGCTTCTGGCTACTTCCCCCCTCATTCCTTCTCCTCCTTGCCTCATCAGGGGTAGAGGCG
GGGGCAGGAACGGGGTGGACTGTCTACCCCCCTCTGTCAGGCAATCTGGCACATGCCGGA
GCGTCAGTTGATCTCACTATTTTCTCACTACACCTTGCTGGTATCTCCTCAATTCTTGGG
GCTATCAATTTTATTACCACAATTATCAACATGAAGCCTCCGGCAATCTCG
>COI_GL-11
TGACTAGTTCCTCTTATGATCGGAGCACCTGATATGGCATTCCCACGAATGAATAACATG
AGCTTCTGGCTACTTCCCCCCTCATTCCTTCTCCTCCTTGCCTCATCAGGGGTAGAGGCG
GGGGCAGGAACGGGGTGGACTGTCTACCCCCCTCTGTCAGGCAATCTGGCACATGCCGGA
GCGTCAGTTGATCTCACTATTTTCTCACTACACCTTGCTGGTATCTCCTCAATTCTTGGG
GCTATCAATTTTATTACCACAATTATCAACATGAAGCCTCCGGCAATCTCG
>COI_GL-12
TGACTAGTTCCTCTTATGATCGGAGCACCTGATATGGCATTCCCACGAATGAATAACATG
AGCTTCTGGCTACTTCCCCCCTCATTCCTTCTCCTCCTTGCCTCATCAGGGGTAGAGGCG
GGGGCAGGAACGGGGTGGACTGTCTACCCCCCTCTGTCAGGCAATCTGGCACATGCCGGA
GCGTCAGTTGATCTCACTATTTTCTCACTACACCTTGCTGGTATCTCCTCAATTCTTGGG
GCTATCAATTTTATTACCACAATTATCAACATGAAGCCTCCGGCAATCTCG
>COI_GL-13
TGACTAGTTCCTCTTATGATCGGAGCACCTGATATGGCATTCCCACGAATGAATAACATG
AGCTTCTGGCTACTTCCCCCCTCATTCCTTCTCCTCCTTGCCTCATCAGGGGTAGAGGCG
GGGGCAGGAACGGGGTGGACTGTCTACCCCCCTCTGTCAGGCAATCTGGCACATGCCGGA
GCGTCAGTTGATCTCACTATTTTCTCACTACACCTTGCTGGTATCTCCTCAATTCTTGGG
GCTATCAATTTTATTACCACAATTATCAACATGAAGCCTCCGGCAATCTCG
>COI_GL-14
TGACTAGTTCCTCTTATGATCGGAGCACCTGATATGGCATTCCCACGAATGAATAACATG
AGCTTCTGGCTACTTCCCCCCTCATTCCTTCTCCTCCTTGCCTCATCAGGGGTAGAGGCG
GGGGCAGGAACGGGGTGGACTGTCTACCCCCCTCTGTCAGGCAATCTGGCACATGCCGGA
GCGTCAGTTGATCTCACTATTTTCTCACTACACCTTGCTGGTATCTCCTCAATTCTTGGG
GCTATCAATTTTATTACCACAATTATCAACATGAAGCCTCCGGCAATCTCG
>COI_GL-15
TGACTAGTTCCTCTTATGATCGGAGCACCTGATATGGCATTCCCACGAATGAATAACATG
AGCTTCTGGCTACTTCCCCCCTCATTCCTTCTCCTCCTTGCCTCATCAGGGGTAGAGGCG
GGGGCAGGAACGGGGTGGACTGTCTACCCCCCTCTGTCAGGCAATCTGGCACATGCCGGA
GCGTCAGTTGATCTCACTATTTTCTCACTACACCTTGCTGGTATCTCCTCAATTCTTGGG
GCTATCAATTTTATTACCACAATTATCAACATGAAGCCTCCGGCAATCTCG
>COI_GL-16
TGACTAGTTCCTCTTATGATCGGAGCACCTGATATGGCATTCCCACGAATGAATAACATG
AGCTTCTGGCTACTTCCCCCCTCATTCCTTCTCCTCCTTGCCTCATCAGGGGTAGAGGCG
GGGGCAGGAACGGGGTGGACTGTCTACCCCCCTCTGTCAGGCAATCTGGCACATGCCGGA
GCGTCAGTTGATCTCACTATTTTCTCACTACACCTTGCTGGTATCTCCTCAATTCTTGGG
GCTATCAATTTTATTACCACAATTATCAACATGAAGCCTCCGGCAATCTCG
>COI_GL-17
TGACTAGTTCCTCTTATGATCGGAGCACCTGATATGGCATTCCCACGAATGAATAACATG
AGCTTCTGGCTACTTCCCCCCTCATTCCTTCTCCTCCTTGCCTCATCAGGGGTAGAGGCG
GGGGCAGGAACGGGGTGGACTGTCTACCCCCCTCTGTCAGGCAATCTGGCACATGCCGGA
GCGTCAGTTGATCTCACTATTTTCTCACTACACCTTGCTGGTATCTCCTCAATTCTTGGG
GCTATCAATTTTATTACCACAATTATCAACATGAAGCCTCCGGCAATCTCG
>COI_GL-18
TGACTAGTTCCTCTTATGATCGGAGCACCTGATATGGCATTCCCACGAATGAATAACATG
AGCTTCTGGCTACTTCCCCCCTCATTCCTTCTCCTCCTTGCCTCATCAGGGGTAGAGGCG
GGGGCAGGAACGGGGTGGACTGTCTACCCCCCTCTGTCAGGCAATCTGGCACATGCCGGA
GCGTCAGTTGATCTCACTATTTTCTCACTACACCTTGCTGGTATCTCCTCAATTCTTGGG
GCTATCAATTTTATTACCACAATTATCAACATGAAGCCTCCGGCAATCTCG
>COI_GL-19
TGACTAGTTCCTCTTATGATCGGAGCACCTGATATGGCATTCCCACGAATGAATAACATG
AGCTTCTGGCTACTTCCCCCCTCATTCCTTCTCCTCCTTGCCTCATCAGGGGTAGAGGCG
GGGGCAGGAACGGGGTGGACTGTCTACCCCCCTCTGTCAGGCAATCTGGCACATGCCGGA
GCGTCAGTTGATCTCACTATTTTCTCACTACACCTTGCTGGTATCTCCTCAATTCTTGGG
GCTATCAATTTTATTACCACAATTATCAACATGAAGCCTCCGGCAATCTCG
>COI_GL-1
TGACTAGTTCCTCTTATGATCGGAGCACCTGATATGGCATTCCCACGAATGAATAACATG
AGCTTCTGGCTACTTCCCCCCTCATTCCTTCTCCTCCTTGCCTCATCAGGGGTAGAGGCG
GGGGCAGGAACGGGGTGGACTGTCTACCCCCCTCTGTCAGGCAATCTGGCACATGCCGGA
GCGTCAGTTGATCTCACTATTTTCTCACTACACCTTGCTGGTATCTCCTCAATTCTTGGG
GCTATCAATTTTATTACCACAATTATCAACATGAAGCCTCCGGCAATCTCG
>COI_GL-20
TGACTAGTTCCTCTTATGATCGGAGCACCTGATATGGCATTCCCACGAATGAATAACATG
AGCTTCTGGCTACTTCCCCCCTCATTCCTTCTCCTCCTTGCCTCATCAGGGGTAGAGGCG
GGGGCAGGAACGGGGTGGACTGTCTACCCCCCTCTGTCAGGCAATCTGGCACATGCCGGA
GCGTCAGTTGATCTCACTATTTTCTCACTACACCTTGCTGGTATCTCCTCAATTCTTGGG
GCTATCAATTTTATTACCACAATTATCAACATGAAGCCTCCGGCAATCTCG
>COI_GL-2
TGACTAGTTCCTCTTATGATCGGAGCACCTGATATGGCATTCCCACGAATGAATAACATG
AGCTTCTGGCTACTTCCCCCCTCATTCCTTCTCCTCCTTGCCTCATCAGGGGTAGAGGCG
GGGGCAGGAACGGGGTGGACTGTCTACCCCCCTCTGTCAGGCAATCTGGCACATGCCGGA
GCGTCAGTTGATCTCACTATTTTCTCACTACACCTTGCTGGTATCTCCTCAATTCTTGGG
GCTATCAATTTTATTACCACAATTATCAACATGAAGCCTCCGGCAATCTCG
>COI_GL-3
TGACTAGTTCCTCTTATGATCGGAGCACCTGATATGGCATTCCCACGAATGAATAACATG
AGCTTCTGGCTACTTCCCCCCTCATTCCTTCTCCTCCTTGCCTCATCAGGGGTAGAGGCG
GGGGCAGGAACGGGGTGGACTGTCTACCCCCCTCTGTCAGGCAATCTGGCACATGCCGGA
GCGTCAGTTGATCTCACTATTTTCTCACTACACCTTGCTGGTATCTCCTCAATTCTTGGG
GCTATCAATTTTATTACCACAATTATCAACATGAAGCCTCCGGCAATCTCG
>COI_GL-4
TGACTAGTTCCTCTTATGATCGGAGCACCTGATATGGCATTCCCACGAATGAATAACATG
AGCTTCTGGCTACTTCCCCCCTCATTCCTTCTCCTCCTTGCCTCATCAGGGGTAGAGGCG
GGGGCAGGAACGGGGTGGACTGTCTACCCCCCTCTGTCAGGCAATCTGGCACATGCCGGA
GCGTCAGTTGATCTCACTATTTTCTCACTACACCTTGCTGGTATCTCCTCAATTCTTGGG
GCTATCAATTTTATTACCACAATTATCAACATGAAGCCTCCGGCAATCTCG
>COI_GL-5
TGACTAGTTCCTCTTATGATCGGAGCACCTGATATGGCATTCCCACGAATGAATAACATG
AGCTTCTGGCTACTTCCCCCCTCATTCCTTCTCCTCCTTGCCTCATCAGGGGTAGAGGCG
GGGGCAGGAACGGGGTGGACTGTCTACCCCCCTCTGTCAGGCAATCTGGCTCATGCCGGA
GCGTCAGTTGATCTCACTATTTTCTCACTACACCTTGCTGGTATCTCCTCAATTCTTGGG
GCTATCAATTTTATTACCACAATTATCAACATGAAGCCTCCGGCAATCTCG
>COI_GL-6
TGACTAGTTCCTCTTATGATCGGAGCACCTGATATGGCATTCCCACGAATGAATAACATG
AGCTTCTGGCTACTTCCCCCCTCATTCCTTCTCCTCCTTGCCTCATCAGGGGTAGAGGCG
GGGGCAGGAACGGGGTGGACTGTCTACCCCCCTCTGTCAGGCAATCTGGCACATGCCGGA
GCGTCAGTTGATCTCACTATTTTCTCACTACACCTTGCTGGTATCTCCTCAATTCTTGGG
GCTATCAATTTTATTACCACAATTATCAACATGAAGCCTCCGGCAATCTCG
>COI_GL-7
TGACTAGTTCCTCTTATGATCGGAGCACCTGATATGGCATTCCCACGAATGAATAACATG
AGCTTCTGGCTACTTCCCCCCTCATTCCTTCTCCTCCTTGCCTCATCAGGGGTAGAGGCG
GGGGCAGGAACGGGGTGGACTGTCTACCCCCCTCTGTCAGGCAATCTGGCACATGCCGGA
GCGTCAGTTGATCTCACTATTTTCTCACTACACCTTGCTGGTATCTCCTCAATTCTTGGG
GCTATCAATTTTATTACCACAATTATCAACATGAAGCCTCCGGCAATCTCG
>COI_GL-8
TGACTAGTTCCTCTTATGATCGGAGCACCTGATATGGCATTCCCACGAATGAATAACATG
AGCTTCTGGCTACTTCCCCCCTCATTCCTTCTCCTCCTTGCCTCATCAGGGGTAGAGGCG
GGGGCAGGAACGGGGTGGACTGTCTACCCCCCTCTGTCAGGCAATCTGGCACATGCCGGA
GCGTCAGTTGATCTCACTATTTTCTCACTACACCTTGCTGGTATCTCCTCAATTCTTGGG
GCTATCAATTTTATTACCACAATTATCAACATGAAGCCTCCGGCAATCTCG
>COI_GL-9
TGACTAGTTCCTCTTATGATCGGAGCACCTGATATGGCATTCCCACGAATGAATAACATG
AGCTTCTGGCTACTTCCCCCCTCATTCCTTCTCCTCCTTGCCTCATCAGGGGTAGAGGCG
GGGGCAGGAACGGGGTGGACTGTCTACCCCCCTCTGTCAGGCAATCTGGCACATGCCGGA
GCGTCAGTTGATCTCACTATTTTCTCACTACACCTTGCTGGTATCTCCTCAATTCTTGGG
GCTATCAATTTTATTACCACAATTATCAACATGAAGCCTCCGGCAATCTCG
>COI_OLH-10
TGACTAGTTCCTCTTATGATCGGAGCACCTGATATGGCATTCCCACGAATGAATAACATG
AGCTTCTGGCTACTTCCCCCCTCATTCCTTCTCCTCCTTGCCTCATCAGGGGTAGAGGCG
GGGGCAGGAACGGGGTGGACTGTCTACCCCCCTCTGTCAGGCAATCTGGCACATGCCGGA
GCGTCAGTTGATCTCACTATTTTCTCACTACACCTTGCTGGTATCTCCTCAATTCTTGGG
GCTATCAATTTTATTACCACAATTATCAACATGAAGCCTCCGGCAATCTCG
>COI_OLH-11
TGACTAGTTCCTCTTATGATCGGAGCACCTGATATGGCATTCCCACGAATGAATAACATG
AGCTTCTGGCTACTTCCCCCCTCATTCCTTCTCCTCCTTGCCTCATCAGGGGTAGAGGCG
GGGGCAGGAACGGGGTGGACTGTCTACCCCCCTCTGTCAGGCAATCTGGCACATGCCGGA
GCGTCAGTTGATCTCACTATTTTCTCACTACACCTTGCTGGTATCTCCTCAATTCTTGGG
GCTATCAATTTTATTACCACAATTATCAACATGAAGCCTCCGGCAATCTCG
>COI_OLH-12
TGACTAGTTCCTCTTATGATCGGAGCACCTGATATGGCATTCCCACGAATGAATAACATG
AGCTTCTGGCTACTTCCCCCCTCATTCCTTCTCCTCCTTGCCTCATCAGGGGTAGAGGCG
GGGGCAGGAACGGGGTGGACTGTCTACCCCCCTCTGTCAGGCAATCTGGCTCATGCCGGA
GCGTCAGTTGATCTCACTATTTTCTCACTACACCTTGCTGGTATCTCCTCAATTCTTGGG
GCTATCAATTTTATTACCACAATTATCAACATGAAGCCTCCGGCAATCTCG
>COI_OLH-13
TGACTAGTTCCTCTTATGATCGGAGCACCTGATATGGCATTCCCACGAATGAATAACATG
AGCTTCTGGCTACTTCCCCCCTCATTCCTTCTCCTCCTTGCCTCATCAGGGGTAGAGGCG
GGGGCAGGAACGGGGTGGACTGTCTACCCCCCTCTGTCAGGCAATCTGGCACATGCCGGA
GCGTCAGTTGATCTCACTATTTTCTCACTACACCTTGCTGGTATCTCCTCAATTCTTGGG
GCTATCAATTTTATTACCACAATTATCAACATGAAGCCTCCGGCAATCTCG
>COI_OLH-14
TGACTAGTTCCTCTTATGATCGGAGCACCTGATATGGCATTCCCACGAATGAATAACATG
AGCTTCTGGCTACTTCCCCCCTCATTCCTTCTCCTCCTTGCCTCATCAGGGGTAGAGGCG
GGGGCAGGAACGGGGTGGACTGTCTACCCCCCTCTGTCAGGCAATCTGGCACATGCCGGA
GCGTCAGTTGATCTCACTATTTTCTCACTACACCTTGCTGGTATCTCCTCAATTCTTGGG
GCTATCAATTTTATTACCACAATTATCAACATGAAGCCTCCGGCAATCTCG
>COI_OLH-15
TGACTAGTTCCTCTTATGATCGGAGCACCTGATATGGCATTCCCACGAATGAATAACATG
AGCTTCTGGCTACTTCCCCCCTCATTCCTTCTCCTCCTTGCCTCATCAGGGGTAGAGGCG
GGGGCAGGAACGGGGTGGACTGTCTACCCCCCTCTGTCAGGCAATCTGGCACATGCCGGA
GCGTCAGTTGATCTCACTATTTTCTCACTACACCTTGCTGGTATCTCCTCAATTCTTGGG
GCTATCAATTTTATTACCACAATTATCAACATGAAGCCTCCGGCAATCTCG
>COI_OLH-17
TGACTAGTTCCTCTTATGATCGGAGCACCTGATATGGCATTCCCACGAATGAATAACATG
AGCTTCTGGCTACTTCCCCCCTCATTCCTTCTCCTCCTTGCCTCATCAGGGGTAGAGGCG
GGGGCAGGAACGGGGTGGACTGTCTACCCCCCTCTGTCAGGCAATCTGGCACATGCCGGA
GCGTCAGTTGATCTCACTATTTTCTCACTACACCTTGCTGGTATCTCCTCAATTCTTGGG
GCTATCAATTTTATTACCACAATTATCAACATGAAGCCTCCGGCAATCTCG
>COI_OLH-18
TGACTAGTTCCTCTTATGATCGGAGCACCTGATATGGCATTCCCACGAATGAATAACATG
AGCTTCTGGCTACTTCCCCCCTCATTCCTTCTCCTCCTTGCCTCATCAGGGGTAGAGGCG
GGGGCAGGAACGGGGTGGACTGTCTACCCCCCTCTGTCAGGCAATCTGGCACATGCCGGA
GCGTCAGTTGATCTCACTATTTTCTCACTACACCTTGCTGGTATCTCCTCAATTCTTGGG
GCTATCAATTTTATTACCACAATTATCAACATGAAGCCTCCGGCAATCTCG
>COI_BB-19
TGACTAGTTCCTCTTATGATCGGAGCACCTGATATGGCATTCCCACGAATGAATAACATG
AGCTTCTGGCTACTTCCCCCCTCATTCCTTCTCCTCCTTGCCTCATCAGGGGTAGAGGCG
GGGGCAGGAACGGGGTGGACTGTCTACCCCCCTCTGTCAGGCAATCTGGCACATGCCGGA
GCGTCAGTTGATCTCACTATTTTCTCACTACACCTTGCTGGTATCTCCTCAATTCTTGGG
GCTATCAATTTTATTACCACAATTATCAACATGAAGCCTCCGGCAATCTCG
>COI_OLH-20
TGACTAGTTCCTCTTATGATCGGAGCACCTGATATGGCATTCCCACGAATGAATAACATG
AGCTTCTGGCTACTTCCCCCCTCATTCCTTCTCCTCCTTGCCTCATCAGGGGTAGAGGCG
GGGGCAGGAACGGGGTGGACTGTCTACCCCCCTCTGTCAGGCAATCTGGCACATGCCGGA
GCGTCAGTTGATCTCACTATTTTCTCACTACACCTTGCTGGTATCTCCTCAATTCTTGGG
GCTATCAATTTTATTACCACAATTATCAACATGAAGCCTCCGGCAATCTCG
>COI_OLH-2
TGACTAGTTCCTCTTATGATCGGAGCACCTGATATGGCATTCCCACGAATGAATAACATG
AGCTTCTGGCTACTTCCCCCCTCATTCCTTCTCCTCCTTGCCTCATCAGGGGTAGAGGCG
GGGGCAGGAACGGGGTGGACTGTCTACCCCCCTCTGTCAGGCAATCTGGCACATGCCGGA
GCGTCAGTTGATCTCACTATTTTCTCACTACACCTTGCTGGTATCTCCTCAATTCTTGGG
GCTATCAATTTTATTACCACAATTATCAACATGAAGCCTCCGGCAATCTCG
>COI_OLH-3
TGACTAGTTCCTCTTATGATCGGAGCACCTGATATGGCATTCCCACGAATGAATAACATG
AGCTTCTGGCTACTTCCCCCCTCATTCCTTCTCCTCCTTGCCTCATCAGGGGTAGAGGCG
GGGGCAGGAACGGGGTGGACTGTCTACCCCCCTCTGTCAGGCAATCTGGCACATGCCGGA
GCGTCAGTTGATCTCACTATTTTCTCACTACACCTTGCTGGTATCTCCTCAATTCTTGGG
GCTATCAATTTTATTACCACAATTATCAACATGAAGCCTCCGGCAATCTCG
>COI_OLH-4
TGACTAGTTCCTCTTATGATCGGAGCACCTGATATGGCATTCCCACGAATGAATAACATG
AGCTTCTGGCTACTTCCCCCCTCATTCCTTCTCCTCCTTGCCTCATCAGGGGTAGAGGCG
GGGGCAGGAACGGGGTGGACTGTCTACCCCCCTCTGTCAGGCAATCTGGCACATGCCGGA
GCGTCAGTTGATCTCACTATTTTCTCACTACACCTTGCTGGTATCTCCTCAATTCTTGGG
GCTATCAATTTTATTACCACAATTATCAACATGAAGCCTCCGGCAATCTCG
>COI_OLH-6
TGACTAGTTCCTCTTATGATCGGAGCACCTGATATGGCATTCCCACGAATGAATAACATG
AGCTTCTGGCTACTTCCCCCCTCATTCCTTCTCCTCCTTGCCTCATCAGGGGTAGAGGCG
GGGGCAGGAACGGGGTGGACTGTCTACCCCCCTCTGTCAGGCAATCTGGCACATGCCGGA
GCGTCAGTTGATCTCACTATTTTCTCACTACACCTTGCTGGTATCTCCTCAATTCTTGGG
GCTATCAATTTTATTACCACAATTATCAACATGAAGCCTCCGGCAATCTCG
>COI_OLH-7
TGACTAGTTCCTCTTATGATCGGAGCACCTGATATGGCATTCCCACGAATGAATAACATG
AGCTTCTGGCTACTTCCCCCCTCATTCCTTCTCCTCCTTGCCTCATCAGGGGTAGAGGCG
GGGGCAGGAACGGGGTGGACTGTCTACCCCCCTCTGTCAGGCAATCTGGCACATGCCGGA
GCGTCAGTTGATCTCACTATTTTCTCACTACACCTTGCTGGTATCTCCTCAATTCTTGGG
GCTATCAATTTTATTACCACAATTATCAACATGAAGCCTCCGGCAATCTCG
>COI_OLH-9
TGACTAGTTCCTCTTATGATCGGAGCACCTGATATGGCATTCCCACGAATGAATAACATG
AGCTTCTGGCTACTTCCCCCCTCATTCCTTCTCCTCCTTGCCTCATCAGGGGTAGAGGCG
GGGGCAGGAACGGGGTGGACTGTCTACCCCCCTCTGTCAGGCAATCTGGCACATGCCGGA
GCGTCAGTTGATCTCACTATTTTCTCACTACACCTTGCTGGTATCTCCTCAATTCTTGGG
GCTATCAATTTTATTACCACAATTATCAACATGAAGCCTCCGGCAATCTCG
>COI_SES-11
TGACTAGTTCCTCTTATGATCGGAGCACCTGATATGGCATTCCCACGAATGAATAACATG
AGCTTCTGGCTACTTCCCCCCTCATTCCTTCTCCTCCTTGCCTCATCAGGGGTAGAGGCG
GGGGCAGGAACGGGGTGGACTGTCTACCCCCCTCTGTCAGGCAATCTGGCACATGCCGGA
GCGTCAGTTGATCTCACTATTTTCTCACTACACCTTGCTGGTATCTCCTCAATTCTTGGG
GCTATCAATTTTATTACCACAATTATCAACATGAAGCCTCCGGCAATCTCG
>COI_SES-13
TGACTAGTTCCTCTTATGATCGGAGCACCTGATATGGCATTCCCACGAATGAATAACATG
AGCTTCTGGCTACTTCCCCCCTCATTCCTTCTCCTCCTTGCCTCATCAGGGGTAGAGGCG
GGGGCAGGAACGGGGTGGACTGTCTACCCCCCTCTGTCAGGCAATCTGGCACATGCCGGA
GCGTCAGTTGATCTCACTATTTTCTCACTACACCTTGCTGGTATCTCCTCAATTCTTGGG
GCTATCAATTTTATTACCACAATTATCAACATGAAGCCTCCGGCAATCTCG
>COI_SES-14
TGACTAGTTCCTCTTATGATCGGAGCACCTGATATGGCATTCCCACGAATGAATAACATG
AGCTTCTGGCTACTTCCCCCCTCATTCCTTCTCCTCCTTGCCTCATCAGGGGTAGAGGCG
GGGGCAGGAACGGGGTGGACTGTCTACCCCCCTCTGTCAGGCAATCTGGCACATGCCGGA
GCGTCAGTTGATCTCACTATTTTCTCACTACACCTTGCTGGTATCTCCTCAATTCTTGGG
GCTATCAATTTTATTACCACAATTATCAACATGAAGCCTCCGGCAATCTCG
>COI_SES-15
TGACTAGTTCCTCTTATGATCGGAGCACCTGATATGGCATTCCCACGAATGAATAACATG
AGCTTCTGGCTACTTCCCCCCTCATTCCTTCTCCTCCTTGCCTCATCAGGGGTAGAGGCG
GGGGCAGGAACGGGGTGGACTGTCTACCCCCCTCTGTCAGGCAATCTGGCACATGCCGGA
GCGTCAGTTGATCTCACTATTTTCTCACTACACCTTGCTGGTATCTCCTCAATTCTTGGG
GCTATCAATTTTATTACCACAATTATCAACATGAAGCCTCCGGCAATCTCG
>COI_SES-17
TGACTAGTTCCTCTTATGATCGGAGCACCTGATATGGCATTCCCACGAATGAATAACATG
AGCTTCTGGCTACTTCCCCCCTCATTCCTTCTCCTCCTTGCCTCATCAGGGGTAGAGGCG
GGGGCAGGAACGGGGTGGACTGTCTACCCCCCTCTGTCAGGCAATCTGGCACATGCCGGA
GCGTCAGTTGATCTCACTATTTTCTCACTTCACCTTGCTGGTATCTCCTCAATTCTTGGG
GCTATCAATTTTATTACCACAATTATCAACATGAAGCCTCCGGCAATCTCG
>COI_SES-18
TGACTAGTTCCTCTTATGATCGGAGCACCTGATATGGCATTCCCACGAATGAATAACATG
AGCTTCTGGCTACTTCCCCCCTCATTCCTTCTCCTCCTTGCCTCATCAGGGGTAGAGGCG
GGGGCAGGAACGGGGTGGACTGTCTACCCCCCTCTGTCAGGCAATCTGGCACATGCCGGA
GCGTCAGTTGATCTCACTATTTTCTCACTACACCTTGCTGGTATCTCCTCAATTCTTGGG
GCTATCAATTTTATTACCACAATTATCAACATGAAGCCTCCGGCAATCTCG
>COI_SES-19
TGACTAGTTCCTCTTATGATCGGAGCACCTGATATGGCATTCCCACGAATGAATAACATG
AGCTTCTGGCTACTTCCCCCCTCATTCCTTCTCCTCCTTGCCTCATCAGGGGTAGAGGCG
GGGGCAGGAACGGGGTGGACTGTCTACCCCCCTCTGTCAGGCAATCTGGCACATGCCGGA
GCGTCAGTTGATCTCACTATTTTCTCACTACACCTTGCTGGTATCTCCTCAATTCTTGGG
GCTATCAATTTTATTACCACAATTATCAACATGAAGCCTCCGGCAATCTCG
>COI_SES-1
TGACTAGTTCCTCTTATGATCGGAGCACCTGATATGGCATTCCCACGAATGAATAACATG
AGCTTCTGGCTACTTCCCCCCTCATTCCTTCTCCTCCTTGCCTCATCAGGGGTAGAGGCG
GGGGCAGGAACGGGGTGGACTGTCTACCCCCCTCTGTCAGGCAATCTGGCACATGCCGGA
GCGTCAGTTGATCTCACTATTTTCTCACTACACCTTGCTGGTATCTCCTCAATTCTTGGG
GCTATCAATTTTATTACCACAATTATCAACATGAAGCCTCCGGCAATCTCG
>COI_SES-20
TGACTAGTTCCTCTTATGATCGGAGCACCTGATATGGCATTCCCACGAATGAATAACATG
AGCTTCTGGCTACTTCCCCCCTCATTCCTTCTCCTCCTTGCCTCATCAGGGGTAGAGGCG
GGGGCAGGAACGGGGTGGACTGTCTACCCCCCTCTGTCAGGCAATCTGGCACATGCCGGA
GCGTCAGTTGATCTCACTATTTTCTCACTACACCTTGCTGGTATCTCCTCAATTCTTGGG
GCTATCAATTTTATTACCACAATTATCAACATGAAGCCTCCGGCAATCTCG
>COI_SES-2
TGACTAGTTCCTCTTATGATCGGAGCACCTGATATGGCATTCCCACGAATGAATAACATG
AGCTTCTGGCTACTTCCCCCCTCATTCCTTCTCCTCCTTGCCTCATCAGGGGTAGAGGCG
GGGGCAGGAACGGGGTGGACTGTCTACCCCCCTCTGTCAGGCAATCTGGCACATGCCGGA
GCGTCAGTTGATCTCACTATTTTCTCACTACACCTTGCTGGTATCTCCTCAATTCTTGGG
GCTATCAATTTTATTACCACAATTATCAACATGAAGCCTCCGGCAATCTCG
>COI_SES-3
TGACTAGTTCCTCTTATGATCGGAGCACCTGATATGGCATTCCCACGAATGAATAACATG
AGCTTCTGGCTACTTCCCCCCTCATTCCTTCTCCTCCTTGCCTCATCAGGGGTAGAGGCG
GGGGCAGGAACGGGGTGGACTGTCTACCCCCCTCTGTCAGGCAATCTGGCACATGCCGGA
GCGTCAGTTGATCTCACTATTTTCTCACTACACCTTGCTGGTATCTCCTCAATTCTTGGG
GCTATCAATTTTATTACCACAATTATCAACATGAAGCCTCCGGCAATCTCG
>COI_SES-4
TGACTAGTTCCTCTTATGATCGGAGCACCTGATATGGCATTCCCACGAATGAATAACATG
AGCTTCTGGCTACTTCCCCCCTCATTCCTTCTCCTCCTTGCCTCATCAGGGGTAGAGGCG
GGGGCAGGAACGGGGTGGACTGTCTACCCCCCTCTGTCAGGCAATCTGGCACATGCCGGA
GCGTCAGTTGATCTCACTATTTTCTCACTACACCTTGCTGGTATCTCCTCAATTCTTGGG
GCTATCAATTTTATTACCACAATTATCAACATGAAGCCTCCGGCAATCTCG
>COI_SES-5
TGACTAGTTCCTCTTATGATCGGAGCACCTGATATGGCATTCCCACGAATGAATAACATG
AGCTTCTGGCTACTTCCCCCCTCATTCCTTCTCCTCCTTGCCTCATCAGGGGTAGAGGCG
GGGGCAGGAACGGGGTGGACTGTCTACCCCCCTCTGTCAGGCAATCTGGCACATGCCGGA
GCGTCAGTTGATCTCACTATTTTCTCACTACACCTTGCTGGTATCTCCTCAATTCTTGGG
GCTATCAATTTTATTACCACAATTATCAACATGAAGCCTCCGGCAATCTCG
>COI_SES-8
TGACTAGTTCCTCTTATGATCGGAGCACCTGATATGGCATTCCCACGAATGAATAACATG
AGCTTCTGGCTACTTCCCCCCTCATTCCTTCTCCTCCTTGCCTCATCAGGGGTAGAGGCG
GGGGCAGGAACGGGGTGGACTGTCTACCCCCCTCTGTCAGGCAATCTGGCACATGCCGGA
GCGTCAGTTGATCTCACTATTTTCTCACTACACCTTGCTGGTATCTCCTCAATTCTTGGG
GCTATCAATTTTATTACCACAATTATCAACATGAAGCCTCCGGCAATCTCG
>COI_TR-10
TGACTAGTTCCTCTTATGATCGGAGCACCTGATATGGCATTCCCACGAATGAATAACATG
AGCTTCTGGCTACTTCCCCCCTCATTCCTTCTCCTCCTTGCCTCATCAGGGGTAGAGGCG
GGGGCAGGAACGGGGTGGACTGTCTACCCCCCTCTGTCAGGCAATCTGGCACATGCCGGA
GCGTCAGTTGATCTCACTATTTTCTCACTACACCTTGCTGGTATCTCCTCAATTCTTGGG
GCTATCAATTTTATTACCACAATTATCAACATGAAGCCTCCGGCAATCTCG
>COI_TR-11
TGACTAGTTCCTCTTATGATCGGAGCACCTGATATGGCATTCCCACGAATGAATAACATG
AGCTTCTGGCTACTTCCCCCCTCATTCCTTCTCCTCCTTGCCTCATCAGGGGTAGAGGCG
GGGGCAGGAACGGGGTGGACTGTCTACCCCCCTCTGTCAGGCAATCTGGCACATGCCGGA
GCGTCAGTTGATCTCACTATTTTCTCACTACACCTTGCTGGTATCTCCTCAATTCTTGGG
GCTATCAATTTTATTACCACAATTATCAACATGAAGCCTCCGGCAATCTCG
>COI_TR-12
TGACTAGTTCCTCTTATGATCGGAGCACCTGATATGGCATTCCCACGAATGAATAACATG
AGCTTCTGGCTACTTCCCCCCTCATTCCTTCTCCTCCTTGCCTCATCAGGGGTAGAGGCG
GGGGCAGGAACGGGGTGGACTGTCTACCCCCCTCTGTCAGGCAATCTGGCACATGCCGGA
GCGTCAGTTGATCTCACTATTTTCTCACTACACCTTGCTGGTATCTCCTCAATTCTTGGG
GCTATCAATTTTATTACCACAATTATCAACATGAAGCCTCCGGCAATCTCG
>COI_TR-13
TGACTAGTTCCTCTTATGATCGGAGCACCTGATATGGCATTCCCACGAATGAATAACATG
AGCTTCTGGCTACTTCCCCCCTCATTCCTTCTCCTCCTTGCCTCATCAGGGGTAGAGGCG
GGGGCAGGAACGGGGTGGACTGTCTACCCCCCTCTGTCAGGCAATCTGGCACATGCCGGA
GCGTCAGTTGATCTCACTATTTTCTCACTACACCTTGCTGGTATCTCCTCAATTCTTGGG
GCTATCAATTTTATTACCACAATTATCAACATGAAGCCTCCGGCAATCTCG
>COI_TR-14
TGACTAGTTCCTCTTATGATCGGAGCACCTGATATGGCATTCCCACGAATGAATAACATG
AGCTTCTGGCTACTTCCCCCCTCATTCCTTCTCCTCCTTGCCTCATCAGGGGTAGAGGCG
GGGGCAGGAACGGGGTGGACTGTCTACCCCCCTCTGTCGGGCAATCTGGCACATGCCGGA
GCGTCAGTTGATCTCACTATTTTCTCACTACACCTTGCTGGTATCTCCTCAATTCTTGGG
GCTATCAATTTTATTACCACAATTATCAACATGAAGCCTCCGGCAATCTCG
>COI_TR-15
TGACTAGTTCCTCTTATGATCGGAGCACCTGATATGGCATTCCCACGAATGAATAACATG
AGCTTCTGGCTACTTCCCCCCTCATTCCTTCTCCTCCTTGCCTCATCAGGGGTAGAGGCG
GGGGCAGGAACGGGGTGGACTGTCTACCCCCCTCTGTCAGGCAATCTGGCACATGCCGGA
GCGTCAGTTGATCTCACTATTTTCTCACTACACCTTGCTGGTATCTCCTCAATTCTTGGG
GCTATCAATTTTATTACCACAATTATCAACATGAAGCCTCCGGCAATCTCG
>COI_TR-17
TGACTAGTTCCTCTTATGATCGGAGCACCTGATATGGCATTCCCACGAATGAATAACATG
AGCTTCTGGCTACTTCCCCCCTCATTCCTTCTCCTCCTTGCCTCATCAGGGGTAGAGGCG
GGGGCAGGAACGGGGTGGACTGTCTACCCCCCTCTGTCAGGCAATCTGGCACATGCCGGA
GCGTCAGTTGATCTCACTATTTTCTCACTACACCTTGCTGGTATCTCCTCAATTCTTGGG
GCTATCAATTTTATTACCACAATTATCAACATGAAGCCTCCGGCAATCTCG
>COI_TR-18
TGACTAGTTCCTCTTATGATCGGAGCACCTGATATGGCATTCCCACGAATGAATAACATG
AGCTTCTGGCTACTTCCCCCCTCATTCCTTCTCCTCCTTGCCTCATCAGGGGTAGAGGCG
GGGGCAGGAACGGGGTGGACTGTCTACCCCCCTCTGTCAGGCAATCTGGCACATGCCGGA
GCGTCAGTTGATCTCACTATTTTCTCACTACACCTTGCTGGTATCTCCTCAATTCTTGGG
GCTATCAATTTTATTACCACAATTATCAACATGAAGCCTCCGGCAATCTCG
>COI_TR-19
TGACTAGTTCCTCTTATGATCGGAGCACCTGATATGGCATTCCCACGAATGAATAACATG
AGCTTCTGGCTACTTCCCCCCTCATTCCTTCTCCTCCTTGCCTCATCAGGGGTAGAGGCG
GGGGCAGGAACGGGGTGGACTGTCTACCCCCCTCTGTCAGGCAATCTGGCACATGCCGGA
GCGTCAGTTGATCTCACTATTTTCTCACTACACCTTGCTGGTATCTCCTCAATTCTTGGG
GCTATCAATTTTATTACCACAATTATCAACATGAAGCCTCCGGCAATCTCG
>COI_TR-20
TGACTAGTTCCTCTTATGATCGGAGCACCTGATATGGCATTCCCACGAATGAATAACATG
AGCTTCTGGCTACTTCCCCCCTCATTCCTTCTCCTCCTTGCCTCATCAGGGGTAGAGGCG
GGGGCAGGAACGGGGTGGACTGTCTACCCCCCTCTGTCAGGCAATCTGGCACATGCCGGA
GCGTCAGTTGATCTCACTATTTTCTCACTACACCTTGCTGGTATCTCCTCAATTCTTGGG
GCTATCAATTTTATTACCACAATTATCAACATGAAGCCTCCGGCAATCTCG
>COI_TR-2
TGACTAGTTCCTCTTATGATCGGAGCACCTGATATGGCATTCCCACGAATGAATAACATG
AGCTTCTGGCTACTTCCCCCCTCATTCCTTCTCCTCCTTGCCTCATCAGGGGTAGAGGCG
GGGGCAGGAACGGGGTGGACTGTCTACCCCCCTCTGTCAGGCAATCTGGCACATGCCGGA
GCGTCAGTTGATCTCACTATTTTCTCACTACACCTTGCTGGTATCTCCTCAATTCTTGGG
GCTATCAATTTTATTACCACAATTATCAACATGAAGCCTCCGGCAATCTCG
>COI_TR-3
TGACTAGTTCCTCTTATGATCGGAGCACCTGATATGGCATTCCCACGAATGAATAACATG
AGCTTCTGGCTACTTCCCCCCTCATTCCTTCTCCTCCTTGCCTCATCAGGGGTAGAGGCG
GGGGCAGGAACGGGGTGGACTGTCTACCCCCCTCTGTCAGGCAATCTGGCACATGCCGGA
GCGTCAGTTGATCTCACTATTTTCTCACTACACCTTGCTGGTATCTCCTCAATTCTTGGG
GCTATCAATTTTATTACCACAATTATCAACATGAAGCCTCCGGCAATCTCG
>COI_TR-4
TGACTAGTTCCTCTTATGATCGGAGCACCTGATATGGCATTCCCACGAATGAATAACATG
AGCTTCTGGCTACTTCCCCCCTCATTCCTTCTCCTCCTTGCCTCATCAGGGGTAGAGGCG
GGGGCAGGAACGGGGTGGACTGTCTACCCCCCTCTGTCAGGCAATCTGGCACATGCCGGA
GCGTCAGTTGATCTCACTATTTTCTCACTACACCTTGCTGGTATCTCCTCAATTCTTGGG
GCTATCAATTTTATTACCACAATTATCAACATGAAGCCTCCGGCAATCTCG
>COI_TR-5
TGACTAGTTCCTCTTATGATCGGAGCACCTGATATGGCATTCCCACGAATGAATAACATG
AGCTTCTGGCTACTTCCCCCCTCATTCCTTCTCCTCCTTGCCTCATCAGGGGTAGAGGCG
GGGGCAGGAACGGGGTGGACTGTCTACCCCCCTCTGTCAGGCAATCTGGCACATGCCGGA
GCGTCAGTTGATCTCACTATTTTCTCACTACACCTTGCTGGTATCTCCTCAATTCTTGGG
GCTATCAATTTTATTACCACAATTATCAACATGAAGCCTCCGGCAATCTCG
>COI_TR-6
TGACTAGTTCCTCTTATGATCGGAGCACCTGATATGGCATTCCCACGAATGAATAACATG
AGCTTCTGGCTACTTCCCCCCTCATTCCTTCTCCTCCTTGCCTCATCAGGGGTAGAGGCG
GGGGCAGGAACGGGGTGGACTGTCTACCCCCCTCTGTCAGGCAATCTGGCACATGCCGGA
GCGTCAGTTGATCTCACTATTTTCTCACTTCACCTTGCTGGTATCTCCTCAATTCTTGGG
GCTATCAATTTTATTACCACAATTATCAACATGAAGCCTCCGGCAATCTCG
>COI_TR-7
TGACTAGTTCCTCTTATGATCGGAGCACCTGATATGGCATTCCCACGAATGAATAACATG
AGCTTCTGGCTACTTCCCCCCTCATTCCTTCTCCTCCTTGCCTCATCAGGGGTAGAGGCG
GGGGCAGGAACGGGGTGGACTGTCTACCCCCCTCTGTCAGGCAATCTGGCACATGCCGGA
GCGTCAGTTGATCTCACTATTTTCTCACTACACCTTGCTGGTATCTCCTCAATTCTTGGG
GCTATCAATTTTATTACCACAATTATCAACATGAAGCCTCCGGCAATCTCG
>COI_TR-8
TGACTAGTTCCTCTTATGATCGGAGCACCTGATATGGCATTCCCACGAATGAATAACATG
AGCTTCTGGCTACTTCCCCCCTCATTCCTTCTCCTCCTTGCCTCATCAGGGGTAGAGGCG
GGGGCAGGAACGGGGTGGACTGTCTACCCCCCTCTGTCAGGCAATCTGGCACATGCCGGA
GCGTCAGTTGATCTCACTATTTTCTCACTACACCTTGCTGGTATCTCCTCAATTCTTGGG
GCTATCAATTTTATTACCACAATTATCAACATGAAGCCTCCGGCAATCTCG
>COI_TR-9
TGACTAGTTCCTCTTATGATCGGAGCACCTGATATGGCATTCCCACGAATGAATAACATG
AGCTTCTGGCTACTTCCCCCCTCATTCCTTCTCCTCCTTGCCTCATCAGGGGTAGAGGCG
GGGGCAGGAACGGGGTGGACTGTCTACCCCCCTCTGTCAGGCAATCTGGCACATGCCGGA
GCGTCAGTTGATCTCACTATTTTCTCACTACACCTTGCTGGTATCTCCTCAATTCTTGGG
GCTATCAATTTTATTACCACAATTATCAACATGAAGCCTCCGGCAATCTCG
>CYTB_BB-10
TTCCTGTTTGCCTATGCCATTCTCCGATCAATCCCGAACAAACTAGGGGGAGTTTTGGCC
CTCCTATTCTCTATTTTAGTGCTCATGGTCGTCCCCATCCTTCACACCTCAAAACAGCGA
GGCCTAACATTCCGCCCTATCACGCAGTTCTTGTTCTGAACCCTTGTGGCAGACGTCATC
ATTCTGACGTGAATTGGGGGG
>CYTB_BB-11
TTCCTGTTTGCCTATGCCATTCTCCGATCAATCCCGAACAAACTGGGGGGAGTTTTGGCC
CTCCTATTCTCTATTTTAGTGCTCATGGTCGTCCCCATCCTTCACACCTCAAAACAGCGA
GGCCTAACATTCCGCCCTATCACGCAGTTCTTGTTCTGAACCCTTGTGGCAGACGTCATC
ATTCTGACGTGAATTGGGGGG
>CYTB_BB-12
TTCCTGTTTGCCTATGCCATTCTCCGATCAATCCCGAACAAACTAGGGGGAGTTTTGGCC
CTCCTATTCTCTATTTTGGTGCTCATGGTCGTCCCCATCCTTCACACCTCAAAACAGCGA
GGCCTAACATTCCGCCCTATCACGCAGTTCTTGTTCTGAACCCTTGTGGCAGACGTCATC
ATTCTGACGTGAATTGGGGGG
>CYTB_BB-13
TTCCTGTTTGCCTATGCCATTCTCCGATCAATCCCGAACAAACTAGGGGGAGTTTTGGCC
CTCCTATTCTCTATTTTAGTGCTCATGGTCGTCCCCATCCTTCACACCTCAAAACAGCGA
GGCCTAACATTCCGCCCTATCACGCAGTTCTTGTTCTGAACCCTTGTGGCAGACGTCATC
ATTCTGACGTGAATTGGGGGG
>CYTB_BB-14
TTCCTGTTTGCCTATGCCATTCTCCGATCAATCCCGAACAAACTAGGAGGAGTTTTGGCC
CTCCTATTCTCTATTTTGGTGCTCATGGTCGTCCCCATCCTTCACACCTCAAAACAGCGA
GGCCTAACATTCCGCCCTATCACGCAGTTCTTGTTCTGAACCCTTGTGGCAGACGTCATC
ATTCTGACGTGAATTGGGGGG
>CYTB_BB-15
TTCCTGTTTGCCTATGCCATTCTCCGATCAATCCCGAACAAACTAGGGGGAGTTTTGGCC
CTCCTATTCTCTATTTTGGTGCTCATGGTCGTCCCCATCCTTCACACCTCAAAACAGCGA
GGCCTAACATTCCGCCCTATCACGCAGTTCTTGTTCTGAACCCTTGTGGCAGACGTCATC
ATTCTGACGTGAATTGGGGGG
>CYTB_BB-17
TTCCTGTTTGCCTATGCCATTCTCCGATCAATCCCGAACAAACTAGGGGGAGTTTTGGCC
CTCCTATTCTCTATTTTGGTGCTCATGGTCGTCCCCATCCTTCACACCTCAAAACAGCGA
GGCCTAACATTCCGCCCTATCACGCAGTTCTTGTTCTGAACCCTTGTGGCAGACGTCATC
ATTCTGACGTGAATTGGGGGG
>CYTB_BB-18
TTCCTGTTTGCCTATGCCATTCTCCGATCAATCCCGAACAAACTAGGGGGAGTTTTGGCC
CTCCTATTCTCTATTTTGGTGCTCATGGTCGTCCCCATCCTTCACACCTCAAAACAGCGA
GGCCTAACATTCCGCCCTATCACGCAGTTCTTGTTCTGAACCCTTGTGGCAGACGTCATC
ATTCTGACGTGAATTGGGGGG
>CYTB_BB-19
TTCCTGTTTGCCTATGCCATTCTCCGATCAATCCCGAACAAACTGGGGGGAGTTTTGGCC
CTCCTATTCTCTATTTTAGTGCTCATGGTCGTCCCCATCCTTCACACCTCAAAACAGCGA
GGCCTAACATTCCGCCCTATCACGCAGTTCTTGTTCTGAACCCTTGTGGCAGACGTCATC
ATTCTGACGTGAATTGGGGGG
>CYTB_BB-20
TTCCTGTTTGCCTATGCCATTCTCCGATCAATCCCGAACAAACTAGGGGGAGTTTTGGCC
CTCCTATTCTCTATTTTGGTGCTCATGGTCGTCCCCATCCTTCACACCTCAAAACAGCGA
GGCCTAACATTCCGCCCTATCACGCAGTTCTTGTTCTGAACCCTTGTGGCAGACGTCATC
ATTCTGACGTGAATTGGGGGG
>CYTB_BB-3
TTCCTGTTTGCCTATGCCATTCTCCGATCAATCCCGAACAAACTGGGGGGAGTTTTGGCC
CTCCTATTCTCTATTTTAGTGCTCATGGTCGTCCCCATCCTTCACACCTCAAAACAGCGA
GGCCTAACATTCCGCCCTATCACGCAGTTCTTGTTCTGAACCCTTGTGGCAGACGTCATC
ATTCTGACGTGAATTGGGGGG
>CYTB_BB-4
TTCCTGTTTGCCTATGCCATTCTCCGATCAATCCCGAACAAACTAGGGGGAGTTTTGGCC
CTCCTATTCTCTATTTTGGTGCTCATGGTCGTCCCCATCCTTCACACCTCAAAACAGCGA
GGCCTAACATTCCGCCCTATCACGCAGTTCTTGTTCTGAACCCTTGTGGCAGACGTCATC
ATTCTGACGTGAATTGGGGGG
>CYTB_BB-5
TTCCTGTTTGCCTATGCCATTCTCCGATCAATCCCGAACAAACTAGGGGGAGTTTTGGCC
CTCCTATTCTCTATTTTGGTGCTCATGGTCGTCCCCATCCTTCACACCTCAAAACAGCGA
GGCCTAACATTCCGCCCTATCACGCAGTTCTTGTTCTGAACCCTTGTGGCAGACGTCATC
ATTCTGACGTGAATTGGGGGG
>CYTB_BB-7
TTCCTGTTTGCCTATGCCATTCTCCGATCAATCCCGAACAAACTAGGGGGAGTTTTGGCC
CTCCTATTCTCTATTTTGGTGCTCATGGTCGTCCCCATCCTTCACACCTCAAAACAGCGA
GGCCTAACATTCCGCCCTATCACGCAGTTCTTGTTCTGAACCCTTGTGGCAGACGTCATC
ATTCTGACGTGAATTGGGGGG
>CYTB_BB-8
TTCCTGTTTGCCTATGCCATTCTCCGATCAATCCCGAACAAACTGGGGGGAGTTTTGGCC
CTCCTATTCTCTATTTTAGTGCTCATGGTCGTCCCCATCCTTCACACCTCAAAACAGCGA
GGCCTAACATTCCGCCCTATCACGCAGTTCTTGTTCTGAACCCTTGTGGCAGACGTCATC
ATTCTGACGTGAATTGGGGGG
>CYTB_BB-9
TTCCTGTTTGCCTATGCCATTCTCCGATCAATCCCGAACAAACTAGGGGGAGTTTTGGCC
CTCCTATTCTCTATTTTGGTGCTCATGGTCGTCCCCATCCTTCACACCTCAAAACAGCGA
GGCCTAACATTCCGCCCTATCACGCAGTTCTTGTTCTGAACCCTTGTGGCAGACGTCATC
ATTCTGACGTGAATTGGGGGG
>CYTB_GL-10
TTCCTGTTTGCCTATGCCATTCTCCGATCAATCCCGAACAAACTGGGGGGAGTTTTGGCC
CTCCTATTCTCTATTTTAGTGCTCATGGTCGTCCCCATCCTTCACACCTCAAAACAGCGA
GGCCTAACATTCCGCCCTATCACGCAGTTCTTGTTCTGAACCCTTGTGGCAGACGTCATC
ATTCTGACGTGAATTGGGGGG
>CYTB_GL-11
TTCCTGTTTGCCTATGCCATTCTCCGATCAATCCCGAACAAACTGGGGGGAGTTTTGGCC
CTCCTATTCTCTATTTTAGTGCTCATGGTCGTCCCCATCCTTCACACCTCAAAACAGCGA
GGCCTAACATTCCGCCCTATCACGCAGTTCTTGTTCTGAACCCTTGTGGCAGACGTCATC
ATTCTGACGTGAATTGGGGGG
>CYTB_GL-12
TTCCTGTTTGCCTATGCCATTCTCCGATCAATCCCGAACAAACTAGGGGGAGTTTTGGCC
CTCCTATTCTCTATTTTGGTGCTCATGGTCGTCCCCATCCTTCACACCTCAAAACAGCGA
GGCCTAACATTCCGCCCTATCACGCAGTTCTTGTTCTGAACCCTTGTGGCAGACGTCATC
ATTCTGACGTGAATTGGGGGG
>CYTB_GL-13
TTCCTGTTTGCCTATGCCATTCTCCGATCAATCCCGAACAAACTGGGGGGAGTTTTGGCC
CTCCTATTCTCTATTTTAGTGCTCATGGTCGTCCCCATCCTTCACACCTCAAAACAGCGA
GGCCTAACATTCCGCCCTATCACGCAGTTCTTGTTCTGAACCCTTGTGGCAGACGTCATC
ATTCTGACGTGAATTGGGGGG
>CYTB_GL-14
TTCCTGTTTGCCTATGCCATTCTCCGATCAATCCCGAACAAACTAGGGGGAGTTTTGGCC
CTCCTATTCTCTATTTTAGTGCTCATGGTCGTCCCCATCCTTCACACCTCAAAACAGCGG
GGCCTAACATTCCGCCCTATCACGCAGTTCTTGTTCTGAACCCTTGTGGCAGACGTCATC
ATTCTGACGTGAATTGGGGGG
>CYTB_GL-15
TTCCTGTTTGCCTATGCCATTCTCCGATCAATCCCGAACAAACTGGGGGGAGTTTTGGCC
CTCCTATTCTCTATTTTAGTGCTCATGGTCGTCCCCATCCTTCACACCTCAAAACAGCGA
GGCCTAACATTCCGCCCTATCACGCAGTTCTTGTTCTGAACCCTTGTGGCAGACGTCATC
ATTCTGACGTGAATTGGGGGG
>CYTB_GL-16
TTCCTGTTTGCCTATGCCATTCTCCGATCAATCCCGAACAAACTAGGGGGAGTTTTGGCC
CTCCTATTCTCTATTTTGGTGCTCATGGTCGTCCCCATCCTTCACACCTCAAAACAGCGA
GGCCTAACATTCCGCCCTATCACGCAGTTCTTGTTCTGAACCCTTGTGGCAGACGTCATC
ATTCTGACGTGAATTGGGGGG
>CYTB_GL-17
TTCCTGTTTGCCTATGCCATTCTCCGATCAATCCCGAACAAACTAGGGGGAGTTTTGGCC
CTCCTATTCTCTATTTTGGTGCTCATGGTCGTCCCCATCCTTCACACCTCAAAACAGCGA
GGCCTAACATTCCGCCCTATCACGCAGTTCTTGTTCTGAACCCTTGTGGCAGACGTCATC
ATTCTGACGTGAATTGGGGGG
>CYTB_GL-19
TTCCTGTTTGCCTATGCCATTCTCCGATCAATCCCGAACAAACTGGGGGGAGTTTTGGCC
CTCCTATTCTCTATTTTAGTGCTCATGGTCGTCCCCATCCTTCACACCTCAAAACAGCGA
GGCCTAACATTCCGCCCTATCACGCAGTTCTTGTTCTGAACCCTTGTGGCAGACGTCATC
ATTCTGACGTGAATTGGGGGG
>CYTB_GL-1
TTCCTGTTTGCCTATGCCATTCTCCGATCAATCCCGAACAAACTAGGGGGAGTTTTGGCC
CTCCTATTCTCTATTTTGGTGCTCATGGTCGTCCCCATCCTTCACACCTCAAAACAGCGA
GGCCTAACATTCCGCCCTATCACGCAGTTCTTGTTCTGAACCCTTGTGGCAGACGTCATC
ATTCTGACGTGAATTGGGGGG
>CYTB_GL-20
TTCCTGTTTGCCTATGCCATTCTCCGATCAATCCCGAACAAACTAGGGGGAGTTTTGGCC
CTCCTATTCTCTATTTTGGTGCTCATGGTCGTCCCCATCCTTCACACCTCAAAACAGCGA
GGCCTAACATTCCGCCCTATCACGCAGTTCTTGTTCTGAACCCTTGTGGCAGACGTCATC
ATTCTGACGTGAATTGGGGGG
>CYTB_GL-2
TTCCTGTTTGCCTATGCCATTCTCCGATCAATCCCGAACAAACTAGGGGGAGTTTTGGCC
CTCCTATTCTCTATTTTAGTGCTCATGGTCGTCCCCATCCTTCACACCTCAAAACAGCGA
GGCCTAACATTCCGCCCTATCACGCAGTTCTTGTTCTGAACCCTTGTGGCAGACGTCATC
ATTCTGACGTGAATTGGGGGG
>CYTB_GL-3
TTCCTGTTTGCCTATGCCATTCTCCGATCAATCCCGAACAAACTAGGGGGAGTTTTGGCC
CTCCTATTCTCTATTTTGGTGCTCATGGTCGTCCCCATCCTTCACACCTCAAAACAGCGA
GGCCTAACATTCCGCCCTATCACGCAGTTCTTGTTCTGAACCCTTGTGGCAGACGTCATC
ATTCTGACGTGAATTGGGGGG
>CYTB_GL-6
TTCCTGTTTGCCTATGCCATTCTCCGATCAATCCCGAACAAACTAGGGGGAGTTTTGGCC
CTCCTATTCTCTATTTTAGTGCTCATGGTCGTCCCCATCCTTCACACCTCAAAACAGCGA
GGCCTAACATTCCGCCCTATCACGCAGTTCTTGTTCTGAACCCTTGTGGCAGACGTCATC
ATTCTGACGTGAATTGGGGGG
>CYTB_GL-7
TTCCTGTTTGCCTATGCCATTCTCCGATCAATCCCGAACAAACTGGGGGGAGTTTTGGCC
CTCCTATTCTCTATTTTAGTGCTCATGGTCGTCCCCATCCTTCACACCTCAAAACAGCGA
GGCCTAACATTCCGCCCTATCACGCAGTTCTTGTTCTGAACCCTTGTGGCAGACGTCATC
ATTCTGACGTGAATTGGGGGG
>CYTB_GL-8
TTCCTGTTTGCCTATGCCATTCTCCGATCAATCCCGAACAAACTAGGGGGAGTTTTGGCC
CTCCTATTCTCTATTTTGGTGCTCATGGTCGTCCCCATCCTTCACACCTCAAAACAGCGA
GGCCTAACATTCCGCCCTATCACGCAGTTCTTGTTCTGAACCCTTGTGGCAGACGTCATC
ATTCTGACGTGAATTGGGGGG
>CYTB_GL-9
TTCCTGTTTGCCTATGCCATTCTCCGATCAATCCCGAACAAACTAGGGGGAGTTTTGGCC
CTCCTATTCTCTATTTTGGTGCTCATGGTCGTCCCCATCCTTCACACCTCAAAACAGCGA
GGCCTAACATTCCGCCCTATCACGCAGTTCTTGTTCTGAACCCTTGTGGCAGACGTCATC
ATTCTGACGTGAATTGGGGGG
>CYTB_OLH-10
TTCCTGTTTGCCTATGCCATTCTCCGATCAATCCCGAACAAGCTAGGGGGAGTTTTGGCC
CTCCTATTCTCTATTTTAGTGCTCATGGTCGTCCCCATCCTTCACACCTCAAAACAGCGA
GGCCTAACATTCCGCCCTATCACGCAGTTCTTGTTCTGAACCCTTGTGGCAGACGTCATC
ATTCTGACGTGAATTGGGGGG
>CYTB_OLH-11
TTCCTGTTTGCCTATGCCATTCTCCGATCAATCCCGAACAAACTAGGGGGAGTTTTGGCC
CTCCTATTCTCTATTTTAGTGCTCATGGTCGTCCCCATCCTTCACACCTCAAAACAGCGA
GGCCTAACATTCCGCCCTATCACGCAGTTCTTGTTCTGAACCCTTGTGGCAGACGTCATC
ATTCTGACGTGAATTGGGGGG
>CYTB_OLH-12
TTCCTGTTTGCCTATGCCATTCTCCGATCAATCCCGAACAAACTAGGGGGAGTTTTGGCC
CTCCTATTCTCTATTTTGGTGCTCATGGTCGTCCCCATCCTTCACACCTCAAAACAGCGA
GGCCTAACATTCCGCCCTATCACGCAGTTCTTGTTCTGAACCCTTGTGGCGGACGTCATC
ATTCTGACGTGAATTGGGGGG
>CYTB_OLH-13
TTCCTGTTTGCCTATGCCATTCTCCGATCAATCCCGAACAAACTAGGGGGAGTTTTGGCC
CTCCTATTCTCTATTTTGGTGCTCATGGTCGTCCCCATCCTTCACACCTCAAAACAGCGA
GGCCTAACATTCCGCCCTATCACGCAGTTCTTGTTCTGAACCCTTGTGGCAGACGTCATC
ATTCTGACGTGAATTGGGGGG
>CYTB_OLH-14
TTCCTGTTTGCCTATGCCATTCTCCGATCAATCCCGAACAAACTGGGGGGAGTTTTGGCC
CTCCTATTCTCTATTTTAGTGCTCATGGTCGTCCCCATCCTTCACACCTCAAAACAGCGA
GGCCTAACATTCCGCCCTATCACGCAGTTCTTGTTCTGAACCCTTGTGGCAGACGTCATC
ATTCTGACGTGAATTGGGGGG
>CYTB_OLH-15
TTCCTGTTTGCCTATGCCATTCTCCGATCAATCCCGAACAAACTGGGGGGAGTTTTGGCC
CTCCTATTCTCTATTTTAGTGCTCATGGTCGTCCCCATCCTTCACACCTCAAAACAGCGA
GGCCTAACATTCCGCCCTATCACGCAGTTCTTGTTCTGAACCCTTGTGGCAGACGTCATC
ATTCTGACGTGAATTGGGGGG
>CYTB_OLH-16
TTCCTGTTTGCCTATGCCATTCTCCGATCAATCCCGAACAAACTAGGGGGAGTTTTGGCC
CTCCTATTCTCTATTTTGGTGCTCATGGTCGTCCCCATCCTTCACACCTCAAAACAGCGA
GGCCTAACATTCCGCCCTATCACGCAGTTCTTGTTCTGAACCCTTGTGGCAGACGTCATC
ATTCTGACGTGAATTGGGGGG
>CYTB_OLH-17
TTCCTGTTTGCCTATGCCATTCTCCGATCAATCCCGAACAAACTAGGGGGAGTTTTGGCC
CTCCTATTCTCTATTTTAGTGCTCATGGTCGTCCCCATCCTTCACACCTCAAAACAGCGA
GGCCTAACATTCCGCCCTATCACGCAGTTCTTGTTCTGAACCCTTGTGGCAGACGTCATC
ATTCTGACGTGAATTGGGGGG
>CYTB_OLH-18
TTCCTGTTTGCCTATGCCATTCTCCGATCAATCCCGAACAAACTGGGGGGAGTTTTGGCC
CTCCTATTCTCTATTTTAGTGCTCATGGTCGTCCCCATCCTTCACACCTCAAAACAGCGA
GGCCTAACATTCCGCCCTATCACGCAGTTCTTGTTCTGAACCCTTGTGGCAGACGTCATC
ATTCTGACGTGAATTGGGGGG
>CYTB_OLH-19
TTCCTGTTTGCCTATGCCATTCTCCGATCAATCCCGAACAAACTGGGGGGAGTTTTGGCC
CTCCTATTCTCTATTTTAGTGCTCATGGTCGTCCCCATCCTTCACACCTCAAAACAGCGA
GGCCTAACATTCCGCCCTATCACGCAGTTCTTGTTCTGAACCCTTGTGGCAGACGTCATC
ATTCTGACGTGAATTGGGGGG
>CYTB_OLH-1
TTCCTGTTTGCCTATGCCATTCTCCGATCAATCCCGAACAAACTGGGGGGAGTTTTGGCC
CTCCTATTCTCTATTTTAGTGCTCATGGTCGTCCCCATCCTTCACACCTCAAAACAGCGA
GGCCTAACATTCCGCCCTATCACGCAGTTCTTGTTCTGAACCCTTGTGGCAGACGTCATC
ATTCTGACGTGAATTGGGGGG
>CYTB_OLH-2
TTCCTGTTTGCCTATGCCATTCTCCGATCAATCCCGAACAAACTGGGGGGAGTTTTGGCC
CTCCTATTCTCTATTTTAGTGCTCATGGTCGTCCCCATCCTTCACACCTCAAAACAGCGA
GGCCTAACATTCCGCCCTATCACGCAGTTCTTGTTCTGAACCCTTGTGGCAGACGTCATC
ATTCTGACGTGAATTGGGGGG
>CYTB_OLH-3
TTCCTGTTTGCCTATGCCATTCTCCGATCAATCCCGAACAAACTGGGGGGAGTTTTGGCC
CTCCTATTCTCTATTTTAGTGCTCATGGTCGTCCCCATCCTTCACACCTCAAAACAGCGA
GGCCTAACATTCCGCCCTATCACGCAGTTCTTGTTCTGAACCCTTGTGGCAGACGTCATC
ATTCTGACGTGAATTGGGGGG
>CYTB_OLH-4
TTCCTGTTTGCCTATGCCATTCTCCGATCAATCCCGAACAAACTAGGGGGAGTTTTGGCC
CTCCTATTCTCTATTTTGGTGCTCATGGTCGTCCCCATCCTTCACACCTCAAAACAGCGA
GGCCTAACATTCCGCCCTATCACGCAGTTCTTGTTCTGAACCCTTGTGGCAGACGTCATC
ATTCTGACGTGAATTGGGGGG
>CYTB_OLH-7
TTCCTGTTTGCCTATGCCATTCTCCGATCAATCCCGAACAAACTAGGGGGAGTTTTGGCC
CTCCTATTCTCTATTTTAGTGCTCATGGTCGTCCCCATCCTTCACACCTCAAAACAGCGA
GGCCTAACATTCCGCCCTATCACGCAGTTCTTGTTCTGAACCCTTGTGGCAGACGTCATC
ATTCTGACGTGAATTGGGGGG
>CYTB_OLH-9
TTCCTGTTTGCCTATGCCATTCTCCGATCAATCCCGAACAAACTGGGGGGAGTTTTGGCC
CTCCTATTCTCTATTTTAGTGCTCATGGTCGTCCCCATCCTTCACACCTCAAAACAGCGA
GGCCTAACATTCCGCCCTATCACGCAGTTCTTGTTCTGAACCCTTGTGGCAGACGTCATC
ATTCTGACGTGAATTGGGGGG
>CYTB_SES-11
TTCCTGTTTGCCTATGCCATTCTCCGATCAATCCCGAACAAACTGGGGGGAGTTTTGGCC
CTCCTATTCTCTATTTTAGTGCTCATGGTCGTCCCCATCCTTCACACCTCAAAACAGCGA
GGCCTAACATTCCGCCCTATCACGCAGTTCTTGTTCTGAACCCTTGTGGCAGACGTCATC
ATTCTGACGTGAATTGGGGGG
>CYTB_SES-13
TTCCTGTTTGCCTATGCCATTCTCCGATCAATCCCGAACAAACTAGGGGGAGTTTTGGCC
CTCCTATTCTCTATTTTGGTGCTCATGGTCGTCCCCATCCTTCACACCTCAAAACAGCGA
GGCCTAACATTCCGCCCTATCACGCAGTTCTTGTTCTGGACCCTTGTGGCAGACGTCATC
ATTCTGACGTGAATTGGGGGG
>CYTB_SES-14
TTCCTGTTTGCCTATGCCATTCTCCGATCAATCCCGAACAAACTGGGGGGAGTTTTGGCC
CTCCTATTCTCTATTTTAGTGCTCATGGTCGTCCCCATCCTTCACACCTCAAAACAGCGA
GGCCTAACATTCCGCCCTATCACGCAGTTCTTGTTCTGAACCCTTGTGGCAGACGTCATC
ATTCTGACGTGAATTGGGGGG
>CYTB_SES-15
TTCCTGTTTGCCTATGCCATTCTCCGATCAATCCCGAACAAACTAGGAGGAGTTTTGGCC
CTCCTATTCTCTATTTTAGTGCTCATGGTCGTCCCCATCCTTCACACCTCAAAACAGCGA
GGCCTAACATTCCGCCCTATCACGCAGTTCTTGTTCTGAACCCTTGTGGCAGACGTCATC
ATTCTGACGTGAATTGGGGGG
>CYTB_SES-17
TTCCTGTTTGCCTATGCCATTCTCCGATCAATCCCGAACAAACTAGGGGGAGTTTTGGCC
CTCCTATTCTCTATTTTGGTGCTCATGGTCGTCCCCATCCTTCACACCTCAAAACAGCGA
GGCCTAACATTCCGCCCTATCACGCAGTTCTTGTTCTGAACCCTTGTGGCAGACGTCATC
ATTCTGACGTGAATTGGGGGG
>CYTB_SES-18
TTCCTGTTTGCCTATGCCATTCTCCGATCAATCCCGAACAAACTAGGGGGAGTTTTGGCC
CTCCTATTCTCTATTTTAGTGCTCATGGTCGTCCCCATCCTTCACACCTCAAAACAGCGA
GGCCTAACATTCCGCCCTATCACGCAGTTCTTGTTCTGAACCCTTGTGGCAGACGTCATC
ATTCTGACGTGAATTGGGGGG
>CYTB_SES-1
TTCCTGTTTGCCTATGCCATTCTCCGATCAATCCCGAACAAACTAGGGGGAGTTTTGGCC
CTCCTATTCTCTATTTTGGTGCTCATGGTCGTCCCCATCCTTCACACCTCAAAACAGCGA
GGCCTAACATTCCGCCCTATCACGCAGTTCTTGTTCTGAACCCTTGTGGCAGACGTCATC
ATTCTGACGTGAATTGGGGGG
>CYTB_SES-20
TTCCTGTTTGCCTATGCCATTCTCCGATCAATCCCGAACAAACTGGGGGGAGTTTTGGCC
CTCCTATTCTCTATTTTAGTGCTCATGGTCGTCCCCATCCTTCACACCTCAAAACAGCGA
GGCCTAACATTCCGCCCTATCACGCAGTTCTTGTTCTGAACCCTTGTGGCAGACGTCATC
ATTCTGACGTGAATTGGGGGG
>CYTB_SES-2
TTCCTGTTTGCCTATGCCATTCTCCGATCAATCCCGAACAAACTAGGGGGAGTTTTGGCC
CTCCTATTCTCTATTTTGGTGCTCATGGTCGTCCCCATCCTTCACACCTCAAAACAGCGA
GGCCTAACATTCCGCCCTATCACGCAGTTCTTGTTCTGAACCCTTGTGGCAGACGTCATC
ATTCTGACGTGAATTGGGGGG
>CYTB_SES-3
TTCCTGTTTGCCTATGCCATTCTCCGATCAATCCCGAACAAACTGGGGGGAGTTTTGGCC
CTCCTATTCTCTATTTTAGTGCTCATGGTCGTCCCCATCCTTCACACCTCAAAACAGCGA
GGCCTAACATTCCGCCCTATCACGCAGTTCTTGTTCTGAACCCTTGTGGCAGACGTCATC
ATTCTGACGTGAATTGGGGGG
>CYTB_SES-5
TTCCTGTTTGCCTATGCCATTCTCCGATCAATCCCGAACAAACTAGGGGGAGTTTTGGCC
CTCCTATTCTCTATTTTGGTGCTCATGGTCGTCCCCATCCTTCACACCTCAAAACAGCGA
GGCCTAACATTCCGCCCTATCACGCAGTTCTTGTTCTGGACCCTTGTGGCAGACGTCATC
ATTCTGACGTGAATTGGGGGG
>CYTB_SES-6
TTCCTGTTTGCCTATGCCATTCTCCGATCAATCCCGAACAAACTAGGGGGAGTTTTGGCC
CTCCTATTCTCTATTTTGGTGCTCATGGTCGTCCCCATCCTTCACACCTCAAAACAGCGA
GGCCTAACATTCCGCCCTATCACGCAGTTCTTGTTCTGAACCCTTGTGGCAGACGTCATC
ATTCTGACGTGAATTGGGGGG
>CYTB_SES-7
TTCCTGTTTGCCTATGCCATTCTCCGATCAATCCCGAACAAACTAGGGGGAGTTTTGGCC
CTCCTATTCTCTATTTTGGTGCTCATGGTCGTCCCCATCCTTCACACCTCAAAACAGCGA
GGCCTAACATTCCGCCCTATCACGCAGTTCTTGTTCTGAACCCTTGTGGCAGACGTCATC
ATTCTGACGTGAATTGGGGGG
>CYTB_SES-8
TTCCTGTTTGCCTATGCCATTCTCCGATCAATCCCGAACAAACTGGGGGGAGTTTTGGCC
CTCCTATTCTCTATTTTAGTGCTCATGGTCGTCCCCATCCTTCACACCTCAAAACAGCGA
GGCCTAACATTCCGCCCTATCACGCAGTTCTTGTTCTGAACCCTTGTGGCAGACGTCATC
ATTCTGACGTGAATTGGGGGG
>CYTB_TR-10
TTCCTGTTTGCCTATGCCATTCTCCGATCAATCCCGAACAAACTAGGGGGAGTTTTGGCC
CTCCTATTCTCTATTTTGGTGCTCATGGTCGTCCCCATCCTTCACACCTCAAAACAGCGA
GGCCTAACATTCCGCCCTATCACGCAGTTCTTGTTCTGAACCCTTGTGGCAGACGTCATC
ATTCTGACGTGAATTGGGGGG
>CYTB_TR-11
TTCCTGTTTGCCTATGCCATTCTCCGATCAATCCCGAACAAACTGGGGGGAGTTTTGGCC
CTCCTATTCTCTATTTTAGTGCTCATGGTCGTCCCCATCCTTCACACCTCAAAACAGCGA
GGCCTAACATTCCGCCCTATCACGCAGTTCTTGTTCTGAACCCTTGTGGCAGACGTCATC
ATTCTGACGTGAATTGGGGGG
>CYTB_TR-12
TTCCTGTTTGCCTATGCCATTCTCCGATCAATCCCGAACAAACTAGGGGGAGTTTTGGCC
CTCCTATTCTCTATTTTAGTGCTCATGGTCGTCCCCATCCTTCACACCTCAAAACAGCGA
GGCCTAACATTCCGCCCTATCACGCAGTTCTTGTTCTGAACCCTTGTGGCAGACGTCATC
ATTCTGACGTGAATTGGGGGG
>CYTB_TR-14
TTCCTGTTTGCCTATGCCATTCTCCGATCAATCCCGAACAAACTAGGGGGAGTTTTGGCC
CTCCTATTCTCTATTTTAGTGCTCATGGTCGTCCCCATCCTTCACACCTCAAAACAGCGA
GGCCTAACATTCCGCCCTATCACGCAGTTCTTGTTCTGAACCCTTGTGGCAGACGTCATC
ATTCTGACGTGAATTGGGGGG
>CYTB_TR-16
TTCCTGTTTGCCTATGCCATTCTCCGATCAATCCCGAACAAACTAGGGGGAGTTTTGGCC
CTCCTATTCTCTATTTTGGTGCTCATGGTCGTCCCCATCCTTCACACCTCAAAACAGCGA
GGCCTAACATTCCGCCCTATCACGCAGTTCTTGTTCTGAACCCTTGTGGCAGACGTCATC
ATTCTGACGTGAATTGGGGGG
>CYTB_TR-17
TTCCTGTTTGCCTATGCCATTCTCCGATCAATCCCGAACAAACTGGGGGGAGTTTTGGCC
CTCCTATTCTCTATTTTAGTGCTCATGGTCGTCCCCATCCTTCACACCTCAAAACAGCGA
GGCCTAACATTCCGCCCTATCACGCAGTTCTTGTTCTGAACCCTTGTGGCAGACGTCATC
ATTCTGACGTGAATTGGGGGG
>CYTB_TR-18
TTCCTGTTTGCCTATGCCATTCTCCGATCAATCCCGAACAAACTGGGGGGAGTTTTGGCC
CTCCTATTCTCTATTTTAGTGCTCATGGTCGTCCCCATCCTTCACACCTCAAAACAGCGA
GGCCTAACATTCCGCCCTATCACGCAGTTCTTGTTCTGAACCCTTGTGGCAGACGTCATC
ATTCTGACGTGAATTGGGGGG
>CYTB_TR-1
TTCCTGTTTGCCTATGCCATTCTCCGATCAATCCCGAACAAACTGGGGGGAGTTTTGGCC
CTCCTATTCTCTATTTTAGTGCTCATGGTCGTCCCCATCCTTCACACCTCAAAACAGCGA
GGCCTAACATTCCGCCCTATCACGCAGTTCTTGTTCTGAACCCTTGTGGCAGACGTCATC
ATTCTGACGTGAATTGGGGGG
>CYTB_TR-20
TTCCTGTTTGCCTATGCCATTCTCCGATCAATCCCGAACAAACTAGGGGGAGTTTTGGCC
CTCCTATTCTCTATTTTGGTGCTCATGGTCGTCCCCATCCTTCACACCTCAAAACAGCGA
GGCCTAACATTCCGCCCTATCACGCAGTTCTTGTTCTGAACCCTTGTGGCAGACGTCATC
ATTCTGACGTGAATTGGGGGG
>CYTB_TR-3
TTCCTGTTTGCCTATGCCATTCTCCGATCAATCCCGAACAAACTGGGGGGAGTTTTGGCC
CTCCTATTCTCTATTTTAGTGCTCATGGTCGTCCCCATCCTTCACACCTCAAAACAGCGA
GGCCTAACATTCCGCCCTATCACGCAGTTCTTGTTCTGAACCCTTGTGGCAGACGTCATC
ATTCTGACGTGAATTGGGGGG
>CYTB_TR-5
TTCCTGTTTGCCTATGCCATTCTCCGATCAATCCCGAACAAACTAGGGGGAGTTTTGGCC
CTCCTATTCTCTATTTTGGTGCTCATGGTCGTCCCCATCCTTCACACCTCAAAACAGCGA
GGCCTAACATTCCGCCCTATCACGCAGTTCTTGTTCTGAACCCTTGTGGCAGACGTCATC
ATTCTGACGTGAATTGGGGGG
>CYTB_TR-6
TTCCTGTTTGCCTATGCCATTCTCCGATCAATCCCGAACAAACTAGGGGGAGTTTTGGCC
CTCCTATTCTCTATTTTAGTGCTCATGGTCGTCCCCATCCTTCACACCTCAAAACAGCGA
GGCCTAACATTCCGCCCTATCACACAGTTCTTGTTCTGAACCCTTGTGGCAGACGTCATC
ATTCTGACGTGAATTGGGGGG
>CYTB_TR-7
TTCCTGTTTGCCTATGCCATTCTCCGATCAATCCCGAACAAACTAGGGGGAGTTTTGGCC
CTCCTATTCTCTATTTTGGTGCTCATGGTCGTCCCCATCCTTCACACCTCAAAACAGCGA
GGCCTAACATTCCGCCCTATCACGCAGTTCTTGTTCTGAACCCTTGTGGCAGACGTCATC
ATTCTGACGTGAATTGGGGGG
>CYTB_TR-8
TTCCTGTTTGCCTATGCCATTCTCCGATCAATCCCGAACAAACTAGGGGGAGTTTTGGCC
CTCCTATTCTCTATTTTGGTGCTCATGGTCGTCCCCATCCTTCACACCTCAAAACAGCGA
GGCCTAACATTCCGCCCTATCACGCAGTTCTTGTTCTGGACCCTTGTGGCAGACGTCATC
ATTCTGACGTGAATTGGGGGG
>CYTB_TR-9
TTCCTGTTTGCCTATGCCATTCTCCGATCAATCCCGAACAAACTAGGGGGAGTTTTGGCC
CTCCTATTCTCTATTTTAGTGCTCATGGTCGTCCCCATCCTTCACACCTCAAAACAGCGA
GGCCTAACATTCCGCCCTATCACGCAGTTCTTGTTCTGAACCCTTGTGGCAGACGTCATC
ATTCTGACGTGAATTGGGGGG
>ND5_BB-10
ATGCAAACTTCATTGATTCTATCAACATCACTCACGCTAATCTTTGCCCTATTAGCCTAC
CCGATTATCACGACCGTCAACCCAAACCCAAAGTCCGCTGAATGAGCTGTCTCCCACGTA
AAAACTGCAGTAAGTACCGCATTTGTGGTCAGCCTCCTCCCCCTGTTCATTTTTCTTGAC
CAAGGGGTTGAGACCATCGTTACTAGCTGACACTGAATGAACACATCCACCTTCAGCATC
ACCGTTAGCCTAAAGTTTGATGCTTATTCAATTATCTTTACCCCCATTGCCCTCTACGTG
ACCTGGTCGATTCTAGAGTTTGCCTCCTGA
>ND5_BB-11
ATGCAAACTTCATTGATTCTATCAACATCACTCACGCTAATCTTTGCCCTATTAGCCTAC
CCGATTATCACGACCGTCAACCCAAACCCAAAGTCCGCTGAATGAGCTGTCTCCCACGTA
AAAACTGCAGTAAGTACCGCATTTGTGGTCAGCCTCCTCCCCCTGTTCATTTTTCTTGAC
CAAGGGGTTGAGACCATCGTTACTAGCTGACACTGAATGAACACATCCACCTTCAGCATC
ACCGTTAGCCTAAAGTTTGATGCTTATTCAATTATCTTTACCCCCATTGCCCTCTACGTG
ACCTGGTCGATTCTAGAGTTTGCCTCCTGA
>ND5_BB-12
ATGCAAACTTCATTGATTCTATCAACATCACTCACGCTAATCTTTGCCCTATTAGCCTAC
CCGATTATCACGACCGTCAACCCAAACCCAAAGTCCGCTGAATGAGCTGTCTCCCACGTA
AAAACTGCAGTAAGTACCGCATTTGTGGTCAGCCTCCTCCCCCTGTTCATTTTTCTTGAC
CAAGGGGTTGAAACCATCGTTACTAGCTGACACTGAATGAACACATCCACCTTCAGCATC
ACCGTTAGCCTAAAGTTTGATGCTTATTCAATTATCTTTACCCCCATTGCCCTCTACGTG
ACCTGGTCGATTCTAGAGTTTGCCTCCTGA
>ND5_BB-13
ATGCAAACTTCATTGATTCTATCAACATCACTCACGCTAATCTTTGCCCTATTAGCCTAC
CCGATTATCACGACCGTCAACCCAAACCCAAAGTCCGCTGAATGAGCTGTCTCCCACGTA
AAAACTGCAGTAAGTACCGCATTTGTGGTCAGCCTCCTCCCCCTGTTCATTTTTCTTGAC
CAAGGGGTTGAGACCATCGTTACTAGCTGACACTGAATGAACACATCCACCTTCAGCATC
ACCGTTAGCCTAAAGTTTGATGCTTATTCAATTATCTTTACCCCCATTGCCCTCTACGTG
ACCTGGTCGATTCTAGAGTTTGCCTCCTGA
>ND5_BB-14
ATGCAAACTTCATTGATTCTATCAACATCACTCACGCTAATCTTTGCCCTATTAGCCTAC
CCGATTATCACGACCGTCAGCCCAAACCCAAAGTCCGCTGAATGAGCTGTCTCCCACGTA
AAAACTGCAGTAAGTACCGCATTTGTGGTCAGCCTCCTCCCCCTGTTCATTTTTCTTGAC
CAAGGGGTTGAAACCATCGTTACTAGCTGACACTGAATGAACACATCCACCTTCAGCATC
ACCGTTAGCCTAAAGTTTGATGCTTATTCAATTATCTTTACCCCCATTGCCCTCTACGTG
ACCTGGTCGATTCTAGAGTTTGCCTCCTGA
>ND5_BB-15
ATGCAAACTTCATTGATTCTATCAACATCACTCACGCTAATCTTTGCCCTATTAGCCTAC
CCGATTATCACGACCGTCAACCCAAACCCAAAGTCCGCTGAATGAGCTGTCTCCCACGTA
AAAACTGCAGTAAGTACCGCATTTGTGGTCAGCCTCCTCCCCCTGTTCATTTTTCTTGAC
CAAGGGGTTGAAACCATCGTTACTAGCTGACACTGAATGAACACATCCACCTTCAGCATC
ACCGTTAGCCTAAAGTTTGATGCTTATTCAATTATCTTTACCCCCATTGCCCTCTACGTG
ACCTGGTCGATTCTAGAGTTTGCCTCCTGA
>ND5_BB-16
ATGCAAACTTCATTGATTCTATCAACATCACTCACGCTAATCTTTGCCCTATTAGCCTAC
CCGATTATCACGACCGTCAACCCAAACCCAAAGTCCGCTGAATGAGCTGTCTCCCACGTA
AAAACTGCAGTAAGTACCGCATTTGTGGTCAGCCTCCTCCCCCTGTTCATTTTTCTTGAC
CAAGGGGTTGAAACCATCGTTACTAGCTGACACTGAATGAACACATCCACCTTCAGCATC
ACCGTTAGCCTAAAGTTTGATGCTTATTCAATTATCTTTACCCCCATTGCCCTCTACGTG
ACCTGGTCGATTCTAGAGTTTGCCTCCTGA
>ND5_BB-17
ATGCAAACTTCATTGATTCTATCAACATCACTCACGCTAATCTTTGCCCTATTAGCCTAC
CCGATTATCACGACCGTCAACCCAAACCCAAAGTCCGCTGAATGAGCTGTCTCCCACGTA
AAAACTGCAGTAAGTACCGCATTTGTGGTCAGCCTCCTCCCCCTGTTCATTTTTCTTGAC
CAAGGGGTTGAAACCATCGTTACTAGCTGACACTGAATGAACACATCCACCTTCAGCATC
ACCGTTAGCCTAAAGTTTGATGCTTATTCAATTATCTTTACCCCCATTGCCCTCTACGTG
ACCTGGTCGATTCTAGAGTTTGCCTCCTGA
>ND5_BB-18
ATGCAAACTTCATTGATTCTATCAACATCACTCACGCTAATCTTTGCCCTATTAGCCTAC
CCGATTATCACGACCGTCAACCCAAACCCAAAGTCCGCTGAATGAGCTGTCTCCCACGTA
AAAACTGCAGTAAGTACCGCATTTGTGGTCAGCCTCCTCCCCCTGTTCATTTTTCTTGAC
CAAGGGGTTGAGACCATCGTTACTAGCTGACACTGAATGAACACATCCACCTTCAGCATC
ACCGTTAGCCTAAAGTTTGATGCTTATTCAATTATCTTTACCCCCATTGCCCTCTACGTG
ACCTGGTCGATTCTAGAGTTTGCCTCCTGA
>ND5_BB-19
ATGCAAACTTCATTGATTCTATCAACATCACTCACGCTAATCTTTGCCCTATTAGCCTAC
CCGATTATCACGACCGTCAACCCAAACCCAAAGTCCGCTGAATGAGCTGTCTCCCACGTA
AAAACTGCAGTAAGTACCGCATTTGTGGTCAGCCTCCTCCCCCTGTTCATTTTTCTTGAC
CAAGGGGTTGAGACCATCGTTACTAGCTGACACTGAATGAACACATCCACCTTCAGCATC
ACCGTTAGCCTAAAGTTTGATGCTTATTCAATTATCTTTACCCCCATTGCCCTCTACGTG
ACCTGGTCGATTCTAGAGTTTGCCTCCTGA
>ND5_BB-20
ATGCAAACTTCATTGATTCTATCAACATCACTCACGCTAATCTTTGCCCTATTAGCCTAC
CCGATTATCACGACCGTCAACCCAAACCCAAAGTCCGCTGAATGAGCTGTCTCCCACGTA
AAAACTGCAGTAAGTACCGCATTTGTGGTCAGCCTCCTCCCCCTGTTCATTTTTCTTGAC
CAAGGGGTTGAAACCATCGTTACTAGCTGACACTGAATGAACACATCCACCTTCAGCATC
ACCGTTAGCCTAAAGTTTGATGCTTATTCAATTATCTTTACCCCCATTGCCCTCTACGTG
ACCTGGTCGATTCTAGAGTTTGCCTCCTGA
>ND5_BB-2
ATGCAAACTTCATTGATTCTATCAACATCACTCACGCTAATCTTTGCCCTATTAGCCTAC
CCGATTATCACGACCGTCAACCCAAACCCAAAGTCCGCTGAATGAGCTGTCTCCCACGTA
AAAACTGCAGTAAGTACCGCATTTGTGGTCAGCCTCCTCCCCCTGTTCATTTTCCTTGAC
CAAGGGGTTGAGACCATCGTTACTAGCTGACACTGAATGAACACATCCACCTTCAGCATC
ACCGTTAGCCTAAAGTTTGATGCTTATTCAATTATCTTTACCCCCATTGCCCTCTACGTG
ACCTGGTCGATTCTAGAGTTTGCCTCCTGA
>ND5_BB-3
ATGCAAACTTCATTGATTCTATCAACATCACTCACGCTAATCTTTGCCCTATTAGCCTAC
CCGATTATCACGACCGTCAACCCAAACCCAAAGTCCGCTGAATGAGCTGTCTCCCACGTA
AAAACTGCAGTAAGTACCGCATTTGTGGTCAGCCTCCTCCCCCTGTTCATTTTTCTTGAC
CAAGGGGTTGAGACCATCGTTACTAGCTGACACTGAATGAACACATCCACCTTCAGCATC
ACCGTTAGCCTAAAGTTTGATGCTTATTCGATTATCTTTACCCCCATTGCCCTCTACGTG
ACCTGGTCGATTCTAGAGTTTGCCTCCTGA
>ND5_BB-4
ATGCAAACTTCATTGATTCTATCAACATCACTCACGCTAATCTTTGCCCTATTAGCCTAC
CCGATTATCACGACCGTCAACCCAAACCCAAAGTCCGCTGAATGAGCTGTCTCCCACGTA
AAAACTGCAGTAAGTACCGCATTTGTGGTCAGCCTCCTCCCCCTGTTCATTTTTCTTGAC
CAAGGGGTTGAAACCATCGTTACTAGCTGACACTGAATGAACACATCCACCTTCAGCATC
ACCGTTAGCCTAAAGTTTGATGCTTATTCAATTATCTTTACCCCCATTGCCCTCTACGTG
ACCTGGTCGATTCTAGAGTTTGCCTCCTGA
>ND5_BB-5
ATGCAAACTTCATTGATTCTATCAACATCACTCACGCTAATCTTTGCCCTATTAGCCTAC
CCGATTATCACGACCGTCAACCCAAACCCAAAGTCCGCTGAATGAGCTGTCTCCCACGTA
AAAACTGCAGTAAGTACCGCATTTGTGGTCAGCCTCCTCCCCCTGTTCATTTTTCTTGAC
CAAGGGGTTGAAACCATCGTTACTAGCTGACACTGAATGAACACATCCACCTTCAGCATC
ACCGTTAGCCTAAAGTTTGATGCTTATTCAATTATCTTTACCCCCATTGCCCTCTACGTG
ACCTGGTCGATTCTAGAGTTTGCCTCCTGA
>ND5_BB-6
ATGCAAACTTCATTGATTCTATCAACATCACTCACGCTAATCTTTGCCCTATTAGCCTAC
CCGATTATCACGACCGTCAACCCAAACCCAAAGTCCGCTGAATGAGCTGTCTCCCACGTA
AAAACTGCAGTAAGTACCGCATTTGTGGTCAGCCTCCTCCCCCTGTTCATTTTCCTTGAC
CAAGGGGTTGAGACCATCGTTACTAGCTGACACTGAATGAACACATCCACCTTCAGCATC
ACCGTTAGCCTAAAGTTTGATGCTTATTCAATTATCTTTACCCCCATTGCCCTCTACGTG
ACCTGGTCGATTCTAGAGTTTGCCTCCTGA
>ND5_BB-7
ATGCAAACTTCATTGATTCTATCAACATCACTCACGCTAATCTTTGCCCTATTAGCCTAC
CCGATTATCACGACCGTCAACCCAAACCCAAAGTCCGCTGAATGAGCTGTCTCCCACGTA
AAAACTGCAGTAAGTACCGCATTTGTGGTCAGCCTCCTCCCCCTGTTCATTTTTCTTGAC
CAAGGGGTTGAAACCATCGTTACTAGCTGACACTGAATGAACACATCCACCTTCAGCATC
ACCGTTAGCCTAAAGTTTGATGCTTATTCAATTATCTTTACCCCCATTGCCCTCTACGTG
ACCTGGTCGATTCTAGAGTTTGCCTCCTGA
>ND5_BB-8
ATGCAAACTTCATTGATTCTATCAACATCACTCACGCTAATCTTTGCCCTATTAGCCTAC
CCGATTATCACGACCGTCAACCCAAACCCAAAGTCCGCTGAATGAGCTGTCTCCCACGTA
AAAACTGCAGTAAGTACCGCATTTGTGGTCAGCCTCCTCCCCCTGTTCATTTTTCTTGAC
CAAGGGGTTGAGACCATCGTTACTAGCTGACACTGAATGAACACATCCACCTTCAGCATC
ACCGTTAGCCTAAAGTTTGATGCTTATTCAATTATCTTTACCCCCATTGCCCTCTACGTG
ACCTGGTCGATTCTAGAGTTTGCCTCCTGA
>ND5_BB-9
ATGCAAACTTCATTGATTCTATCAACATCACTCACGCTAATCTTTGCCCTATTAGCCTAC
CCGATTATCACGACCGTCAACCCAAACCCAAAGTCCGCTGAATGAGCTGTCTCCCACGTA
AAAACTGCAGTAAGTACCGCATTTGTGGTCAGCCTCCTCCCCCTGTTCATTTTTCTTGAC
CAAGGGGTTGAAACCATCGTTACTAGCTGACACTGAATGAACACATCCACCTTCAGCATC
ACCGTTAGCCTAAAGTTTGATGCTTATTCAATTATCTTTACCCCCATTGCCCTCTACGTG
ACCTGGTCGATTCTAGAGTTTGCCTCCTGA
>ND5_GL-10
ATGCAAACTTCATTGATTCTATCAACATCACTCACGCTAATCTTTGCCCTATTAGCCTAC
CCGATTATCACGACCGTCAACCCAAACCCAAAGTCCGCTGAATGAGCTGTCTCCCACGTA
AAAACTGCAGTAAGTACCGCATTTGTGGTCAGCCTCCTCCCCCTGTTCATTTTTCTTGAC
CAAGGGGTTGAGACCATCGTTACTAGCTGACACTGAATGAACACATCCACCTTCAGCATC
ACCGTTAGCCTAAAGTTTGATGCTTATTCAATTATCTTTACCCCCATTGCCCTCTACGTG
ACCTGGTCGATTCTAGAGTTTGCCTCCTGA
>ND5_GL-11
ATGCAAACTTCATTGATTCTATCAACATCACTCACGCTAATCTTTGCCCTATTAGCCTAC
CCGATTATCACGACCGTCAACCCAAACCCAAAGTCCGCTGAATGAGCTGTCTCCCACGTA
AAAACTGCAGTAAGTACCGCATTTGTGGTCAGCCTCCTCCCCCTGTTCATTTTTCTTGAC
CAAGGGGTTGAGACCATCGTTACTAGCTGACACTGAATGAACACATCCACCTTCAGCATC
ACCGTTAGCCTAAAGTTTGATGCTTATTCAATTATCTTTACCCCCATTGCCCTCTACGTG
ACCTGGTCGATTCTAGAGTTTGCCTCCTGA
>ND5_GL-12
ATGCAAACTTCATTGATTCTATCAACATCACTCACGCTAATCTTTGCCCTATTAGCCTAC
CCGATTATCACGACCGTCAACCCAAACCCAAAGTCCGCTGAATGAGCTGTCTCCCACGTA
AAAACTGCAGTAAGTACCGCATTTGTGGTCAGCCTCCTCCCCCTGTTCATTTTTCTTGAC
CAAGGGGTTGAAACCATCGTTACTAGCTGACACTGAATGAACACATCCACCTTCAGCATC
ACCGTTAGCCTAAAGTTTGATGCTTATTCAATTATCTTTACCCCCATTGCCCTCTACGTG
ACCTGGTCGATTCTAGAGTTTGCCTCCTGA
>ND5_GL-13
ATGCAAACTTCATTGATTCTATCAACATCACTCACGCTAATCTTTGCCCTATTAGCCTAC
CCGATTATCACGACCGTCAACCCAAACCCAAAGTCCGCTGAATGAGCTGTCTCCCACGTA
AAAACTGCAGTAAGTACCGCATTTGTGGTCAGCCTCCTCCCCCTGTTCATTTTTCTTGAC
CAAGGGGTTGAGACCATCGTTACTAGCTGACACTGAATGAACACATCCACCTTCAGCATC
ACCGTTAGCCTAAAGTTTGATGCTTATTCAATTATCTTTACCCCCATTGCCCTCTACGTG
ACCTGGTCGATTCTAGAGTTTGCCTCCTGA
>ND5_GL-14
ATGCAAACTTCATTGATTCTATCAACATCACTCACGCTAATCTTTGCCCTATTAGCCTAC
CCGATTATCACGACCGTCAACCCAAACCCAAAGTCCGCTGAATGAGCTGTCTCCCACGTA
AAAACTGCAGTAAGTACCGCATTTGTGGTCAGCCTCCTCCCCCTGTTCATTTTTCTTGAC
CAAGGGGTTGAGACCATCGTTACTAGCTGACACTGAATGAACACATCCACCTTCAGCATC
ACCGTTAGCCTAAAGTTTGATGCTTATTCAATTATCTTTACCCCCATTGCCCTCTACGTG
ACCTGGTCGATTCTAGAGTTTGCCTCCTGA
>ND5_GL-15
ATGCAAACTTCATTGATTCTATCAACATCACTCACGCTAATCTTTGCCCTATTAGCCTAC
CCGATTATCACGACCGTCAACCCAAACCCAAAGTCCGCTGAATGAGCTGTCTCCCACGTA
AAAACTGCAGTAAGTACCGCATTTGTGGTCAGCCTCCTCCCCCTGTTCATTTTTCTTGAC
CAAGGGGTTGAGACCATCGTTACTAGCTGACACTGAATGAACACATCCACCTTCAGCATC
ACCGTTAGCCTAAAGTTTGATGCTTATTCAATTATCTTTACCCCCATTGCCCTCTACGTG
ACCTGGTCGATTCTAGAGTTTGCCTCCTGA
>ND5_GL-16
ATGCAAACTTCATTGATTCTATCAACATCACTCACGCTAATCTTTGCCCTATTAGCCTAC
CCGATTATCACGACCGTCAACCCAAACCCAAAGTCCGCTGAATGAGCTGTCTCCCACGTA
AAAACTGCAGTAAGTACCGCATTTGTGGTCAGCCTCCTCCCCCTGTTCATTTTTCTTGAC
CAAGGGGTTGAAACCATCGTTACTAGCTGACACTGAATGAACACATCCACCTTCAGCATC
ACCGTTAGCCTAAAGTTTGATGCTTATTCAATTATCTTTACCCCCATTGCCCTCTACGTG
ACCTGGTCGATTCTAGAGTTTGCCTCCTGA
>ND5_GL-17
ATGCAAACTTCATTGATTCTATCAACATCACTCACGCTAATCTTTGCCCTATTAGCCTAC
CCGATTATCACGACCGTCAACCCAAACCCAAAGTCCGCTGAATGAGCTGTCTCCCACGTA
AAAACTGCAGTAAGTACCGCATTTGTGGTCAGCCTCCTCCCCCTGTTCATTTTTCTTGAC
CAAGGGGTTGAAACCATCGTTACTAGCTGACACTGAATGAACACATCCACCTTCAGCATC
ACCGTTAGCCTAAAGTTTGATGCTTATTCAATTATCTTTACCCCCATTGCCCTCTACGTG
ACCTGGTCGATTCTAGAGTTTGCCTCCTGA
>ND5_GL-18
ATGCAAACTTCATTGATTCTATCAACATCACTCACGCTAATCTTTGCCCTATTAGCCTAC
CCGATTATCACGACCGTCAACCCAAACCCAAAGTCCGCTGAATGAGCTGTCTCCCACGTA
AAAACTGCAGTAAGTACCGCATTTGTGGTCAGCCTCCTCCCCCTGTTCATTTTTCTTGAC
CAAGGGGTTGAAACCATCGTTACTAGCTGACACTGAATGAACACATCCACCTTCAGCATC
ACCGTTAGCCTAAAGTTTGATGCTTATTCAATTATCTTTACCCCCATTGCCCTCTACGTG
ACCTGGTCGATTCTAGAGTTTGCCTCCTGA
>ND5_GL-19
ATGCAAACTTCATTGATTCTATCAACATCACTCACGCTAATCTTTGCCCTATTAGCCTAC
CCGATTATCACGACCGTCAACCCAAACCCAAAGTCCGCTGAATGAGCTGTCTCCCACGTA
AAAACTGCAGTAAGTACCGCATTTGTGGTCAGCCTCCTCCCCCTGTTCATTTTTCTTGAC
CAAGGGGTTGAGACCATCGTTACTAGCTGACACTGAATGAACACATCCACCTTCAGCATC
ACCGTTAGCCTAAAGTTTGATGCTTATTCAATTATCTTTACCCCCATTGCCCTCTACGTG
ACCTGGTCGATTCTAGAGTTTGCCTCCTGA
>ND5_GL-1
ATGCAAACTTCATTGATTCTATCAACATCACTCACGCTAATCTTTGCCCTATTAGCCTAC
CCGATTATCACGACCGTCAACCCAAACCCAAAGTCCGCTGAATGAGCTGTCTCCCACGTA
AAAACTGCAGTAAGTACCGCATTTGTGGTCAGCCTCCTCCCCCTGTTCATTTTTCTTGAC
CAAGGGGTTGAAACCATCGTTACTAGCTGACACTGAATGAACACATCCACCTTCAGCATC
ACCGTTAGCCTAAAGTTTGATGCTTATTCAATTATCTTTACCCCCATTGCCCTCTACGTG
ACCTGGTCGATTCTAGAGTTTGCCTCCTGA
>ND5_GL-20
ATGCAAACTTCATTGATTCTATCAACATCACTCACGCTAATCTTTGCCCTATTAGCCTAC
CCGATTATCACGACCGTCAACCCAAACCCAAAGTCCGCTGAATGAGCTGTCTCCCACGTA
AAAACTGCAGTAAGTACCGCATTTGTGGTCAGCCTCCTCCCCCTGTTCATTTTTCTTGAC
CAAGGGGTTGAAACCATCGTTACTAGCTGACACTGAATGAACACATCCACCTTCAGCATC
ACCGTTAGCCTAAAGTTTGATGCTTATTCAATTATCTTTACCCCCATTGCCCTCTACGTG
ACCTGGTCGATTCTAGAGTTTGCCTCCTGA
>ND5_GL-2
ATGCAAACTTCATTGATTCTATCAACATCACTCACGCTAATCTTTGCCCTATTAGCCTAC
CCGATTATCACGACCGTCAACCCAAACCCAAAGTCCGCTGAATGAGCTGTCTCCCACGTA
AAAACTGCAGTAAGTACCGCATTTGTGGTCAGCCTCCTCCCCCTGTTCATTTTTCTTGAC
CAAGGGGTTGAGACCATCGTTACTAGCTGACACTGAATGAACACATCCACCTTCAGCATC
ACCGTTAGCCTAAAGTTTGATGCTTATTCAATTATCTTTACCCCCATTGCCCTCTACGTG
ACCTGGTCGATTCTAGAGTTTGCCTCCTGA
>ND5_GL-3
ATGCAAACTTCATTGATTCTATCAACATCACTCACGCTAATCTTTGCCCTATTAGCCTAC
CCGATTATCACGACCGTCAACCCAAACCCAAAGTCCGCTGAATGAGCTGTCTCCCACGTA
AAAACTGCAGTAAGTACCGCATTTGTGGTCAGCCTCCTCCCCCTGTTCATTTTTCTTGAC
CAAGGGGTTGAAACCATCGTTACTAGCTGACACTGAATGAACACATCCACCTTCAGCATC
ACCGTTAGCCTAAAGTTTGATGCTTATTCAATTATCTTTACCCCCATTGCCCTCTACGTG
ACCTGGTCGATTCTAGAGTTTGCCTCCTGA
>ND5_GL-4
ATGCAAACTTCATTGATTCTATCAACATCACTCACGCTAATCTTTGCCCTATTAGCCTAC
CCGATTATCACGACCGTCAACCCAAACCCAAAGTCCGCTGAATGAGCTGTCTCCCACGTA
AAAACTGCAGTAAGTACCGCATTTGTGGTCAGCCTCCTCCCCCTGTTCATTTTTCTTGAC
CAAGGGGTTGAAACCATCGTTACTAGCTGACACTGAATGAACACATCCACCTTCAGCATC
ACCGTTAGCCTAAAGTTTGATGCTTATTCAATTATCTTTACCCCCATTGCCCTCTACGTG
ACCTGGTCGATTCTAGAGTTTGCCTCCTGA
>ND5_GL-5
ATGCAAACTTCATTGATTCTATCAACATCACTCACGCTAATCTTTGCCCTATTAGCCTAC
CCGATTATCACGACCGTCAACCCAAACCCAAAGTCCGCTGAATGAGCTGTCTCCCACGTA
AAAACTGCAGTAAGTACCGCATTTGTGGTCAGCCTCCTCCCCCTGTTCATTTTTCTTGAC
CAAGGGGTTGAAACCATCGTTACTAGCTGACACTGAATGAACACATCCACCTTCAGCATC
ACCGTTAGCCTAAAGTTTGATGCTTATTCAATTATCTTTACCCCCATTGCCCTCTACGTG
ACCTGGTCGATTCTAGAGTTTGCCTCCTGA
>ND5_GL-6
ATGCAAACTTCATTGATTCTATCAACATCACTCACGCTAATCTTTGCCCTATTAGCCTAC
CCGATTATCACGACCGTCAACCCAAACCCAAAGTCCGCTGAATGAGCTGTCTCCCACGTA
AAAACTGCAGTAAGTACCGCATTTGTGGTCAGCCTCCTCCCCCTGTTCATTTTTCTTGAC
CAAGGGGTTGAGACCATCGTTACTAGCTGACACTGAATGAACACATCCACCTTCAGCATC
ACCGTTAGCCTAAAGTTTGATGCTTATTCAATTATCTTTACCCCCATTGCCCTCTACGTG
ACCTGGTCGATTCTAGAGTTTGCCTCCTGA
>ND5_GL-7
ATGCAAACTTCATTGATTCTATCAACATCACTCACGCTAATCTTTGCCCTATTAGCCTAC
CCGATTATCACGACCGTCAACCCAAACCCAAAGTCCGCTGAATGAGCTGTCTCCCACGTA
AAAACTGCAGTAAGTACCGCATTTGTGGTCAGCCTCCTCCCCCTGTTCATTTTTCTTGAC
CAAGGGGTTGAGACCATCGTTACTAGCTGACACTGAATGAACACATCCACCTTCAGCATC
ACCGTTAGCCTAAAGTTTGATGCTTATTCAATTATCTTTACCCCCATTGCCCTCTACGTG
ACCTGGTCGATTCTAGAGTTTGCCTCCTGA
>ND5_GL-8
ATGCAAACTTCATTGATTCTATCAACATCACTCACGCTAATCTTTGCCCTATTAGCCTAC
CCGATTATCACGACCGTCAACCCAAACCCAAAGTCCGCTGAATGAGCTGTCTCCCACGTA
AAAACTGCAGTAAGTACCGCATTTGTGGTCAGCCTCCTCCCCCTGTTCATTTTTCTTGAC
CAAGGGGTTGAAACCATCGTTACTAGCTGACACTGAATGAACACATCCACCTTCAGCATC
ACCGTTAGCCTAAAGTTTGATGCTTATTCAATTATCTTTACCCCCATTGCCCTCTACGTG
ACCTGGTCGATTCTAGAGTTTGCCTCCTGA
>ND5_GL-9
ATGCAAACTTCATTGATTCTATCAACATCACTCACGCTAATCTTTGCCCTATTAGCCTAC
CCGATTATCACGACCGTCAACCCAAACCCAAAGTCCGCTGAATGAGCTGTCTCCCACGTA
AAAACTGCAGTAAGTACCGCATTTGTGGTCAGCCTCCTCCCCCTGTTCATTTTTCTTGAC
CAAGGGGTTGAAACCATCGTTACTAGCTGACACTGAATGAACACATCCACCTTCAGCATC
ACCGTTAGCCTAAAGTTTGATGCTTATTCAATTATCTTTACCCCCATTGCCCTCTACGTG
ACCTGGTCGATTCTAGAGTTTGCCTCCTGA
>ND5_OLH-10
ATGCAAACTTCATTGATTCTATCAACATCACTCACGCTAATCTTTGCCCTATTAGCCTAC
CCGATTATCACGACCGTCAACCCAAACCCAAAGTCCGCTGAATGAGCTGTCTCCCACGTA
AAAACTGCAGTAAGTACCGCATTTGTGGTCAGCCTCCTCCCCCTGTTCATTTTTCTTGAC
CAAGGGGTTGAGACCATCGTTACTAGCTGACACTGAATGAACACATCCACCTTCAGCATC
ACCGTTAGCCTAAAGTTTGATGCTTATTCAATTATCTTTACCCCCATTGCCCTCTACGTG
ACCTGGTCGATTCTAGAGTTTGCCTCCTGA
>ND5_OLH-11
ATGCAAACTTCATTGATTCTATCAACATCACTCACGCTAATCTTTGCCCTATTAGCCTAC
CCGATTATCACGACCGTCAACCCAAACCCAAAGTCCGCTGAATGAGCTGTCTCCCACGTA
AAAACTGCAGTAAGTACCGCATTTGTGGTCAGCCTCCTCCCCCTGTTCATTTTTCTTGAC
CAAGGGGTTGAGACCATCGTTACTAGCTGACACTGAATGAACACATCCACCTTCAGCATC
ACCGTTAGCCTAAAGTTTGATGCTTATTCAATTATCTTTACCCCCATTGCCCTCTACGTG
ACCTGGTCGATTCTAGAGTTTGCCTCCTGA
>ND5_OLH-12
ATGCAAACTTCATTGATTCTATCAACATCACTCACGCTAATCTTTGCCCTATTAGCCTAC
CCGATTATCACGACCGTCAACCCAAACCCAAAGTCCGCTGAATGAGCTGTCTCCCACGTA
AAAACTGCAGTAAGTACCGCATTTGTGGTCAGCCTCCTCCCCCTGTTCATTTTTCTTGAC
CAAGGGGTTGAAACCATCGTTACTAGCTGACACTGAATGAACACATCCACCTTCAGCATC
ACCGTTAGCCTAAAGTTTGATGCTTATTCAATTATCTTTACCCCCATTGCCCTCTACGTG
ACCTGGTCGATTCTAGAGTTTGCCTCCTGA
>ND5_OLH-13
ATGCAAACTTCATTGATTCTATCAACATCACTCACGCTAATCTTTGCCCTATTAGCCTAC
CCGATTATCACGACCGTCAACCCAAACCCAAAGTCCGCTGAATGAGCTGTCTCCCACGTA
AAAACTGCAGTAAGTACCGCATTTGTGGTCAGCCTCCTCCCCCTGTTCATTTTTCTTGAC
CAAGGGGTTGAAACCATCGTTACTAGCTGACACTGAATGAACACATCCACCTTCAGCATC
ACCGTTAGCCTAAAGTTTGATGCTTATTCAATTATCTTTACCCCCATTGCCCTCTACGTG
ACCTGGTCGATTCTAGAGTTTGCCTCCTGA
>ND5_OLH-14
ATGCAAACTTCATTGATTCTATCAACATCACTCACGCTAATCTTTGCCCTATTAGCCTAC
CCGATTATCACGACCGTCAACCCAAACCCAAAGTCCGCTGAATGAGCTGTCTCCCACGTA
AAAACTGCAGTAAGTACCGCATTTGTGGTCAGCCTCCTCCCCCTGTTCATTTTTCTTGAC
CAAGGGGTTGAGACCATCGTTACTAGCTGACACTGAATGAACACATCCACCTTCAGCATC
ACCGTTAGCCTAAAGTTTGATGCTTATTCAATTATCTTTACCCCCATTGCCCTCTACGTG
ACCTGGTCGATTCTAGAGTTTGCCTCCTGA
>ND5_OLH-15
ATGCAAACTTCATTGATTCTATCAACATCACTCACGCTAATCTTTGCCCTATTAGCCTAC
CCGATTATCACGACCGTCAACCCAAACCCAAAGTCCGCTGAATGAGCTGTCTCCCACGTA
AAAACTGCAGTAAGTACCGCATTTGTGGTCAGCCTCCTCCCCCTGTTCATTTTTCTTGAC
CAAGGGGTTGAGACCATCGTTACTAGCTGACACTGAATGAACACATCCACCTTCAGCATC
ACCGTTAGCCTAAAGTTTGATGCTTATTCAATTATCTTTACCCCCATTGCCCTCTACGTG
ACCTGGTCGATTCTAGAGTTTGCCTCCTGA
>ND5_OLH-16
ATGCAAACTTCATTGATTCTATCAACATCACTCACGCTAATCTTTGCCCTATTAGCCTAC
CCGATTATCACGACCGTCAACCCAAACCCAAAGTCCGCTGAATGAGCTGTCTCCCACGTA
AAAACTGCAGTAAGTACCGCATTTGTGGTCAGCCTCCTCCCCCTGTTCATTTTTCTTGAC
CAAGGGGTTGAAACCATCGTTACTAGCTGACACTGAATGAACACATCCACCTTCAGCATC
ACCGTTAGCCTAAAGTTTGATGCTTATTCAATTATCTTTACCCCCATTGCCCTCTACGTG
ACCTGGTCGATTCTAGAGTTTGCCTCCTGA
>ND5_OLH-17
ATGCAAACTTCATTGATTCTATCAACATCACTCACGCTAATCTTTGCCCTATTAGCCTAC
CCGATTATCACGACCGTCAACCCAAACCCAAAGTCCGCTGAATGAGCTGTCTCCCACGTA
AAAACTGCAGTAAGTACCGCATTTGTGGTCAGCCTCCTCCCCCTGTTCATTTTCCTTGAC
CAAGGGGTTGAGACCATCGTTACTAGCTGACACTGAATGAACACATCCACCTTCAGCATC
ACCGTTAGCCTAAAGTTTGATGCTTATTCAATTATCTTTACCCCCATTGCCCTCTACGTG
ACCTGGTCGATTCTAGAGTTTGCCTCCTGA
>ND5_OLH-18
ATGCAAACTTCATTGATTCTATCAACATCACTCACGCTAATCTTTGCCCTATTAGCCTAC
CCGATTATCACGACCGTCAACCCAAACCCAAAGTCCGCTGAATGAGCTGTCTCCCACGTA
AAAACTGCAGTAAGTACCGCATTTGTGGTCAGCCTCCTCCCCCTGTTCATTTTTCTTGAC
CAAGGGGTTGAGACCATCGTTACTAGCTGACACTGAATGAACACATCCACCTTCAGCATC
ACCGTTAGCCTAAAGTTTGATGCTTATTCAATTATCTTTACCCCCATTGCCCTCTACGTG
ACCTGGTCGATTCTAGAGTTTGCCTCCTGA
>ND5_OLH-19
ATGCAAACTTCATTGATTCTATCAACATCACTCACGCTAATCTTTGCCCTATTAGCCTAC
CCGATTATCACGACCGTCAACCCAAACCCAAAGTCCGCTGAATGAGCTGTCTCCCACGTA
AAAACTGCAGTAAGTACCGCATTTGTGGTCAGCCTCCTCCCCCTGTTCATTTTTCTTGAC
CAAGGGGTTGAGACCATCGTTACTAGCTGACACTGAATGAACACATCCACCTTCAGCATC
ACCGTTAGCCTAAAGTTTGATGCTTATTCAATTATCTTTACCCCCATTGCCCTCTACGTG
ACCTGGTCGATTCTAGAGTTTGCCTCCTGA
>ND5_OLH-1
ATGCAAACTTCATTGATTCTATCAACATCACTCACGCTAATCTTTGCCCTATTAGCCTAC
CCGATTATCACGACCGTCAACCCAAACCCAAAGTCCGCTGAATGAGCTGTCTCCCACGTA
AAAACTGCAGTAAGTACCGCATTTGTGGTCAGCCTCCTCCCCCTGTTCATTTTTCTTGAC
CAAGGGGTTGAGACCATCGTTACTAGCTGACACTGAATGAACACATCCACCTTCAGCATC
ACCGTTAGCCTAAAGTTTGATGCTTATTCAATTATCTTTACCCCCATTGCCCTCTACGTG
ACCTGGTCGATTCTAGAGTTTGCCTCCTGA
>ND5_OLH-20
ATGCAAACTTCATTGATTCTATCAACATCACTCACGCTAATCTTTGCCCTATTAGCCTAC
CCGATTATCACGACCGTCAACCCAAACCCAAAGTCCGCTGAATGAGCTGTCTCCCACGTA
AAAACTGCAGTAAGTACCGCATTTGTGGTCAGCCTCCTCCCCCTGTTCATTTTTCTTGAC
CAAGGGGTTGAAACCATCGTTACTAGCTGACACTGAATGAACACATCCACCTTCAGCATC
ACCGTTAGCCTAAAGTTTGATGCTTATTCAATTATCTTTACCCCCATTGCCCTCTACGTG
ACCTGGTCGATTCTAGAGTTTGCCTCCTGA
>ND5_OLH-3
ATGCAAACTTCATTGATTCTATCAACATCACTCACGCTAATCTTTGCCCTATTAGCCTAC
CCGATTATCACGACCGTCAACCCAAACCCAAAGTCCGCTGAATGAGCTGTCTCCCACGTA
AAAACTGCAGTAAGTACCGCATTTGTGGTCAGCCTCCTCCCCCTGTTCATTTTTCTTGAC
CAAGGGGTTGAGACCATCGTTACTAGCTGACACTGAATGAACACATCCACCTTCAGCATC
ACCGTTAGCCTAAAGTTTGATGCTTATTCAATTATCTTTACCCCCATTGCCCTCTACGTG
ACCTGGTCGATTCTAGAGTTTGCCTCCTGA
>ND5_OLH-4
ATGCAAACTTCATTGATTCTATCAACATCACTCACGCTAATCTTTGCCCTATTAGCCTAC
CCGATTATCACGACCGTCAACCCAAACCCAAAGTCCGCTGAATGAGCTGTCTCCCACGTA
AAAACTGCAGTAAGTACCGCATTTGTGGTCAGCCTCCTCCCCCTGTTCATTTTTCTTGAC
CAAGGGGTTGAAACCATCGTTACTAGCTGACACTGAATGAACACATCCACCTTCAGCATC
ACCGTTAGCCTAAAGTTTGATGCTTATTCAATTATCTTTACCCCCATTGCCCTCTACGTG
ACCTGGTCGATTCTAGAGTTTGCCTCCTGA
>ND5_OLH-5
ATGCAAACTTCATTGATTCTATCAACATCACTCACGCTAATCTTTGCCCTATTAGCCTAC
CCGATTATCACGACCGTCAACCCAAACCCAAAGTCCGCTGAATGAGCTGTCTCCCACGTA
AAAACTGCAGTAAGTACCGCATTTGTGGTCAGCCTCCTCCCCCTGTTCATTTTTCTTGAC
CAAGGGGTTGAGACCATCGTTACTAGCTGACACTGAATGAACACATCCACCTTCAGCATC
ACCGTTAGCCTAAAGTTTGATGCTTATTCAATTATCTTTACCCCCATTGCCCTCTACGTG
ACCTGGTCGATTCTAGAGTTTGCCTCCTGA
>ND5_OLH-6
ATGCAAACTTCATTGATTCTATCAACATCACTCACGCTAATCTTTGCCCTATTAGCCTAC
CCGATTATCACGACCGTCAACCCAAACCCAAAGTCCGCTGAATGAGCTGTCTCCCACGTA
AAAACTGCAGTAAGTACCGCATTTGTGGTCAGCCTCCTCCCCCTGTTCATTTTTCTTGAC
CAAGGGGTTGAAACCATCGTTACTAGCTGACACTGAATGAACACATCCACCTTCAGCATC
ACCGTTAGCCTAAAGTTTGATGCTTATTCAATTATCTTTACCCCCATTGCCCTCTACGTG
ACCTGGTCGATTCTAGAGTTTGCCTCCTGA
>ND5_OLH-7
ATGCAAACTTCATTGATTCTATCAACATCACTCACGCTAATCTTTGCCCTATTAGCCTAC
CCGATTATCACGACCGTCAACCCAAACCCAAAGTCCGCTGAATGAGCTGTCTCCCACGTA
AAAACTGCAGTAAGTACCGCATTTGTGGTCAGCCTCCTCCCCCTGTTCATTTTTCTTGAC
CAAGGGGTTGAGACCATCGTTACTAGCTGACACTGAATGAACACATCCACCTTCAGCATC
ACCGTTAGCCTAAAGTTTGATGCTTATTCAATTATCTTTACCCCCATTGCCCTCTACGTG
ACCTGGTCGATTCTAGAGTTTGCCTCCTGA
>ND5_OLH-8
ATGCAAACTTCATTGATTCTATCAACATCACTCACGCTAATCTTTGCCCTATTAGCCTAC
CCGATTATCACGACCGTCAACCCAAACCCAAAGTCCGCTGAATGAGCTGTCTCCCACGTA
AAAACTGCAGTAAGTACCGCATTTGTGGTCAGCCTCCTCCCCCTGTTCATTTTTCTTGAC
CAAGGGGTTGAGACCATCGTTACTAGCTGACACTGAATGAACACATCCACCTTCAGCATC
ACCGTTAGCCTAAAGTTTGATGCTTATTCAATTATCTTTACCCCCATTGCCCTCTACGTG
ACCTGGTCGATTCTAGAGTTTGCCTCCTGA
>ND5_OLH-9
ATGCAAACTTCATTGATTCTATCAACATCACTCACGCTAATCTTTGCCCTATTAGCCTAC
CCGATTATCACGACCGTCAACCCAAACCCAAAGTCCGCTGAATGAGCTGTCTCCCACGTA
AAAACTGCAGTAAGTACCGCATTTGTGGTCAGCCTCCTCCCCCTGTTCATTTTTCTTGAC
CAAGGGGTTGAGACCATCGTTACTAGCTGACACTGAATGAACACATCCACCTTCAGCATC
ACCGTTAGCCTAAAGTTTGATGCTTATTCAATTATCTTTACCCCCATTGCCCTCTACGTG
ACCTGGTCGATTCTAGAGTTTGCCTCCTGA
>ND5_SES-11
ATGCAAACTTCATTGATTCTATCAACATCACTCACGCTAATCTTTGCCCTATTAGCCTAC
CCGATTATCACGACCGTCAACCCAAACCCAAAGTCCGCTGAATGAGCTGTCTCCCACGTA
AAAACTGCAGTAAGTACCGCATTTGTGGTCAGCCTCCTCCCCCTGTTCATTTTTCTTGAC
CAAGGGGTTGAGACCATCGTTACTAGCTGACACTGAATGAACACATCCACCTTCAGCATC
ACCGTTAGCCTAAAGTTTGATGCTTATTCAATTATCTTTACCCCCATTGCCCTCTACGTG
ACCTGGTCGATTCTAGAGTTTGCCTCCTGA
>ND5_SES-13
ATGCAAACTTCATTGATTCTATCAACATCACTCACGCTAATCTTTGCCCTATTAGCCTAC
CCGATTATCACGACCGTCAACCCAAACCCAAAGTCCGCTGAATGAGCTGTCTCCCACGTA
AAAACTGCAGTAAGTACCGCATTTGTGGTCAGCCTCCTCCCCCTGTTCATTTTTCTTGAC
CAAGGGGTTGAAACCATCGTTACTAGCTGACACTGAATGAACACATCCACCTTCAGCATC
ACCGTTAGCCTAAAGTTTGATGCTTATTCAATTATCTTTACCCCCATTGCCCTCTACGTG
ACCTGGTCGATTCTAGAGTTTGCCTCCTGA
>ND5_SES-14
ATGCAAACTTCATTGATTCTATCAACATCACTCACGCTAATCTTTGCCCTATTAGCCTAC
CCGATTATCACGACCGTCAACCCAAACCCAAAGTCCGCTGAATGAGCTGTCTCCCACGTA
AAAACTGCAGTAAGTACCGCATTTGTGGTCAGCCTCCTCCCCCTGTTCATTTTTCTTGAC
CAAGGGGTTGAGACCATCGTTACTAGCTGACACTGAATGAACACATCCACCTTCAGCATC
ACCGTTAGCCTAAAGTTTGATGCTTATTCGATTATCTTTACCCCCATTGCCCTCTACGTG
ACCTGGTCGATTCTAGAGTTTGCCTCCTGA
>ND5_SES-17
ATGCAAACTTCATTGATTCTATCAACATCACTCACGCTAATCTTTGCCCTATTAGCCTAC
CCGATTATCACGACCGTCAACCCAAACCCAAAGTCCGCTGAATGAGCTGTCTCCCACGTA
AAAACTGCAGTAAGTACCGCATTTGTGGTCAGCCTCCTCCCCCTGTTCATTTTTCTTGAC
CAAGGGGTTGAAACCATCGTTACTAGCTGACACTGAATGAACACATCCACCTTCAGCATC
ACCGTTAGCCTAAAGTTTGATGCTTATTCAATTATCTTTACCCCCATTGCCCTCTACGTG
ACCTGGTCGATTCTAGAGTTTGCCTCCTGA
>ND5_SES-18
ATGCAAACTTCATTGATTCTATCAACATCACTCACGCTAATCTTTGCCCTATTAGCCTAC
CCGATTATCACGACCGTCAACCCAAACCCAAAGTCCGCTGAATGAGCTGTCTCCCACGTA
AAAACTGCAGTAAGTACCGCATTTGTGGTCAGCCTCCTCCCCCTGTTCATTTTTCTTGAC
CAAGGGGTTGAGACCATCGTTACTAGCTGACACTGAATGAACACATCCACCTTCAGCATC
ACCGTTAGCCTAAAGTTTGATGCTTATTCAATTATCTTTACCCCCATTGCCCTCTACGTG
ACCTGGTCGATTCTAGAGTTTGCCTCCTGA
>ND5_SES-1
ATGCAAACTTCATTGATTCTATCAACATCACTCACGCTAATCTTTGCCCTATTAGCCTAC
CCGATTATCACGACCGTCAACCCAAACCCAAAGTCCGCTGAATGAGCTGTCTCCCACGTA
AAAACTGCAGTAAGTACCGCATTTGTGGTCAGCCTCCTCCCCCTGTTCATTTTTCTTGAC
CAAGGGGTTGAGACCATCGTTACTAGCTGACACTGAATGAACACATCCACCTTCAGCATC
ACCGTTAGCCTAAAGTTTGATGCTTATTCAATTATCTTTACCCCCATTGCCCTCTACGTG
ACCTGGTCGATTCTAGAGTTTGCCTCCTGA
>ND5_SES-20
ATGCAAACTTCATTGATTCTATCAACATCACTCACGCTAATCTTTGCCCTATTAGCCTAC
CCGATTATCACGACCGTCAACCCAAACCCAAAGTCCGCTGAATGAGCTGTCTCCCACGTA
AAAACTGCAGTAAGTACCGCATTTGTGGTCAGCCTCCTCCCCCTGTTCATTTTTCTTGAC
CAAGGGGTTGAGACCATCGTTACTAGCTGACACTGAATGAACACATCCACCTTCAGCATC
ACCGTTAGCCTAAAGTTTGATGCTTATTCAATTATCTTTACCCCCATTGCCCTCTACGTG
ACCTGGTCGATTCTAGAGTTTGCCTCCTGA
>ND5_SES-2
ATGCAAACTTCATTGATTCTATCAACATCACTCACGCTAATCTTTGCCCTATTAGCCTAC
CCGATTATCACGACCGTCAACCCAAACCCAAAGTCCGCTGAATGAGCTGTCTCCCACGTA
AAAACTGCAGTAAGTACCGCATTTGTGGTCAGCCTCCTCCCCCTGTTCATTTTTCTTGAC
CAAGGGGTTGAAACCATCGTTACTAGCTGACACTGAATGAACACATCCACCTTCAGCATC
ACCGTTAGCCTAAAGTTTGATGCTTATTCAATTATCTTTACCCCCATTGCCCTCTACGTG
ACCTGGTCGATTCTAGAGTTTGCCTCCTGA
>ND5_SES-3
ATGCAAACTTCATTGATTCTATCAACATCACTCACGCTAATCTTTGCCCTATTAGCCTAC
CCGATTATCACGACCGTCAACCCAAACCCAAAGTCCGCTGAATGAGCTGTCTCCCACGTA
AAAACTGCAGTAAGTACCGCATTTGTGGTCAGCCTCCTCCCCCTGTTCATTTTTCTTGAC
CAAGGGGTTGAGACCATCGTTACTAGCTGACACTGAATGAACACATCCACCTTCAGCATC
ACCGTTAGCCTAAAGTTTGATGCTTATTCAATTATCTTTACCCCCATTGCCCTCTACGTG
ACCTGGTCGATTCTAGAGTTTGCCTCCTGA
>ND5_SES-5
ATGCAAACTTCATTGATTCTATCAACATCACTCACGCTAATCTTTGCCCTATTAGCCTAC
CCGATTATCACGACCGTCAACCCAAACCCAAAGTCCGCTGAATGAGCTGTCTCCCACGTA
AAAACTGCAGTAAGTACCGCATTTGTGGTCAGCCTCCTCCCCCTGTTCATTTTTCTTGAC
CAAGGGGTTGAAACCATCGTTACTAGCTGACACTGAATGAACACATCCACCTTCAGCATC
ACCGTTAGCCTAAAGTTTGATGCTTATTCAATTATCTTTACCCCCATTGCCCTCTACGTG
ACCTGGTCGATTCTAGAGTTTGCCTCCTGA
>ND5_SES-6
ATGCAAACTTCATTGATTCTATCAACATCACTCACGCTAATCTTTGCCCTATTAGCCTAC
CCGATTATCACGACCGTCAACCCAAACCCAAAGTCCGCTGAATGAGCTGTCTCCCACGTA
AAAACTGCAGTAAGTACCGCATTTGTGGTCAGCCTCCTCCCCCTGTTCATTTTTCTTGAC
CAAGGGGTTGAAACCATCGTTACTAGCTGACACTGAATGAACACATCCACCTTCAGCATC
ACCGTTAGCCTAAAGTTTGATGCTTATTCAATTATCTTTACCCCCATTGCCCTCTACGTG
ACCTGGTCGATTCTAGAGTTTGCCTCCTGA
>ND5_SES-7
ATGCAAACTTCATTGATTCTATCAACATCACTCACGCTAATCTTTGCCCTATTAGCCTAC
CCGATTATCACGACCGTCAACCCAAACCCAAAGTCCGCTGAATGAGCTGTCTCCCACGTA
AAAACTGCAGTAAGTACCGCATTTGTGGTCAGCCTCCTCCCCCTGTTCATTTTTCTTGAC
CAAGGGGTTGAAACCATCGTTACTAGCTGACACTGAATGAACACATCCACCTTCAGCATC
ACCGTTAGCCTAAAGTTTGATGCTTATTCAATTATCTTTACCCCCATTGCCCTCTACGTG
ACCTGGTCGATTCTAGAGTTTGCCTCCTGA
>ND5_SES-8
ATGCAAACTTCATTGATTCTATCAACATCACTCACGCTAATCTTTGCCCTATTAGCCTAC
CCGATTATCACGACCGTCAACCCAAACCCAAAGTCCGCTGAATGAGCTGTCTCCCACGTA
AAAACTGCAGTAAGTACCGCATTTGTGGTCAGCCTCCTCCCCCTGTTCATTTTTCTTGAC
CAAGGGGTTGAGACCATCGTTACTAGCTGACACTGAATGAACACATCCACCTTCAGCATC
ACCGTTAGCCTAAAGTTTGATGCTTATTCAATTATCTTTACCCCCATTGCCCTCTACGTG
ACCTGGTCGATTCTAGAGTTTGCCTCCTGA
>ND5_TR-10
ATGCAAACTTCATTGATTCTATCAACATCACTCACGCTAATCTTTGCCCTATTAGCCTAC
CCGATTATCACGACCGTCAACCCAAACCCAAAGTCCGCTGAATGAGCTGTCTCCCACGTA
AAAACTGCAGTAAGTACCGCATTTGTGGTCAGCCTCCTCCCCCTGTTCATTTTTCTTGAC
CAAGGGGTTGAAACCATCGTTACTAGCTGACACTGAATGAACACATCCACCTTCAGCATC
ACCGTTAGCCTAAAGTTTGATGCTTATTCAATTATCTTTACCCCCATTGCCCTCTACGTG
ACCTGGTCGATTCTAGAGTTTGCCTCCTGA
>ND5_TR-11
ATGCAAACTTCATTGATTCTATCAACATCACTCACGCTAATCTTTGCCCTATTAGCCTAC
CCGATTATCACGACCGTCAACCCAAACCCAAAGTCCGCTGAATGAGCTGTCTCCCACGTA
AAAACTGCAGTAAGTACCGCATTTGTGGTCAGCCTCCTCCCCCTGTTCATTTTTCTTGAC
CAAGGGGTTGAGACCATCGTTACTAGCTGACACTGAATGAACACATCCACCTTCAGCATC
ACCGTTAGCCTAAAGTTTGATGCTTATTCAATTATCTTTACCCCCATTGCCCTCTACGTG
ACCTGGTCGATTCTAGAGTTTGCCTCCTGA
>ND5_TR-12
ATGCAAACTTCATTGATTCTATCAACATCACTCACGCTAATCTTTGCCCTATTAGCCTAC
CCGATTATCACGACCGTCAGCCCAAACCCAAAGTCCGCTGAATGAGCTGTCTCCCACGTA
AAAACTGCAGTAAGTACCGCATTTGTGGTCAGCCTCCTCCCCCTGTTCATTTTTCTTGAC
CAAGGGGTTGAAACCATCGTTACTAGCTGACACTGAATGAACACATCCACCTTCAGCATC
ACCGTTAGCCTAAAGTTTGATGCTTATTCAATTATCTTTACCCCCATTGCCCTCTACGTG
ACCTGGTCGATTCTAGAGTTTGCCTCCTGA
>ND5_TR-13
ATGCAAACTTCATTGATTCTATCAACATCACTCACGCTAATCTTTGCCCTATTAGCCTAC
CCGATTATCACGACCGTCAACCCAAACCCAAAGTCCGCTGAATGAGCTGTCTCCCACGTA
AAAACTGCAGTAAGTACCGCATTTGTGGTCAGCCTCCTCCCCCTGTTCATTTTTCTTGAC
CAAGGGGTTGAAaCCATCGTTACTAGCTGACACTGAATGAACACATCCACCTTCAGCATC
ACCGTTAGCCTAAAGTTTGATTCTTATTCAATTATCTTTACCCCCATTGCCCTCTACGTG
ACCTGGTCGATTCTAGAGTTTGCCTCCTGA
>ND5_TR-14
ATGCAAACTTCATTGATTCTATCAACATCACTCACGCTAATCTTTGCCCTATTAGCCTAC
CCGATTATCACGACCGTCAACCCAAACCCAAAGTCCGCTGAATGAGCTGTCTCCCACGTA
AAAACTGCAGTAAGTACCGCATTTGTGGTCAGCCTCCTCCCCCTGTTCATTTTCCTTGAC
CAAGGGGTTGAGACCATCGTTACTAGCTGACACTGAATGAACACATCCACCTTCAGCATC
ACCGTTAGCCTAAAGTTTGATGCTTATTCAATTATCTTTACCCCCATTGCCCTCTACGTG
ACCTGGTCGATTCTAGAGTTTGCCTCCTGA
>ND5_TR-15
ATGCAAACTTCATTGATTCTATCAACATCACTCACGCTAATCTTTGCCCTATTAGCCTAC
CCGATTATCACGACCGTCAACCCAAACCCAAAGTCCGCTGAATGAGCTGTCTCCCACGTA
AAAACTGCAGTAAGTACCGCATTTGTGGTCAGCCTCCTCCCCCTGTTCATTTTTCTTGAC
CAAGGGGTTGAAACCATCGTTACTAGCTGACACTGAATGAACACATCCACCTTCAGCATC
ACCGTTAGCCTAAAGTTTGATGCTTATTCAATTATCTTTACCCCCATTGCCCTCTACGTG
ACCTGGTCGATTCTAGAGTTTGCCTCCTGA
>ND5_TR-16
ATGCAAACTTCATTGATTCTATCAACATCACTCACGCTAATCTTTGCCCTATTAGCCTAC
CCGATTATCACGACCGTCAACCCAAACCCAAAGTCCGCTGAATGAGCTGTCTCCCACGTA
AAAACTGCAGTAAGTACCGCATTTGTGGTCAGCCTCCTCCCCCTGTTCATTTTTCTTGAC
CAAGGGGTTGAAACCATCGTTACTAGCTGACACTGAATGAACACATCCACCTTCAGCATC
ACCGTTAGCCTAAAGTTTGATGCTTATTCAATTATCTTTACCCCCATTGCCCTCTACGTG
ACCTGGTCGATTCTAGAGTTTGCCTCCTGA
>ND5_TR-18
ATGCAAACTTCATTGATTCTATCAACATCACTCACGCTAATCTTTGCCCTATTAGCCTAC
CCGATTATCACGACCGTCAACCCAAACCCAAAGTCCGCTGAATGAGCTGTCTCCCACGTA
AAAACTGCAGTAAGTACCGCATTTGTGGTCAGCCTCCTCCCCCTGTTCATTTTTCTTGAC
CAAGGGGTTGAGACCATCGTTACTAGCTGACACTGAATGAACACATCCACCTTCAGCATC
ACCGTTAGCCTAAAGTTTGATGCTTATTCAATTATCTTTACCCCCATTGCCCTCTACGTG
ACCTGGTCGATTCTAGAGTTTGCCTCCTGA
>ND5_TR-19
ATGCAAACTTCATTGATTCTATCAACATCACTCACGCTAATCTTTGCCCTATTAGCCTAC
CCGATTATCACGACCGTCAACCCAAACCCAAAGTCCGCTGAATGAGCTGTCTCCCACGTA
AAAACTGCAGTAAGTACCGCATTTGTGGTCAGCCTCCTCCCCCTGTTCATTTTTCTTGAC
CAAGGGGTTGAAACCATCGTTACTAGCTGACACTGAATGAACACATCCACCTTCAGCATC
ACCGTTAGCCTAAAGTTTGATGCTTATTCAATTATCTTTACCCCCATTGCCCTCTACGTG
ACCTGGTCGATTCTAGAGTTTGCCTCCTGA
>ND5_TR-1
ATGCAAACTTCATTGATTCTATCAACATCACTCACGCTAATCTTTGCCCTATTAGCCTAC
CCGATTATCACGACCGTCAACCCAAACCCAAAGTCCGCTGAATGAGCTGTCTCCCACGTA
AAAACTGCAGTAAGTACCGCATTTGTGGTCAGCCTCCTCCCCCTGTTCATTTTTCTTGAC
CAAGGGGTTGAGACCATCGTTACTAGCTGACACTGAATGAACACATCCACCTTCAGCATC
ACCGTTAGCCTAAAGTTTGATGCTTATTCAATTATCTTTACCCCCATTGCCCTCTACGTG
ACCTGGTCGATTCTAGAGTTTGCCTCCTGA
>ND5_TR-20
ATGCAAACTTCATTGATTCTATCAACATCACTCACGCTAATCTTTGCCCTATTAGCCTAC
CCGATTATCACGACCGTCAACCCAAACCCAAAGTCCGCTGAATGAGCTGTCTCCCACGTA
AAAACTGCAGTAAGTACCGCATTTGTGGTCAGCCTCCTCCCCCTGTTCATTTTTCTTGAC
CAAGGGGTTGAAACCATCGTTACTAGCTGACACTGAATGAACACATCCACCTTCAGCATC
ACCGTTAGCCTAAAGTTTGATGCTTATTCAATTATCTTTACCCCCATTGCCCTCTACGTG
ACCTGGTCGATTCTAGAGTTTGCCTCCTGA
>ND5_TR-2
ATGCAAACTTCATTGATTCTATCAACATCACTCACGCTAATCTTTGCCCTATTAGCCTAC
CCGATTATCACGACCGTCAACCCAAACCCAAAGTCCGCTGAATGAGCTGTCTCCCACGTA
AAAACTGCAGTAAGTACCGCATTTGTGGTCAGCCTCCTCCCCCTGTTCATTTTTCTTGAC
CAAGGGGTTGAAACCATCGTTACTAGCTGACACTGAATGAACACATCCACCTTCAGCATC
ACCGTTAGCCTAAAGTTTGATGCTTATTCAATTATCTTTACCCCCATTGCCCTCTACGTG
ACCTGGTCGATTCTAGAGTTTGCCTCCTGA
>ND5_TR-3
ATGCAAACTTCATTGATTCTATCAACATCACTCACGCTAATCTTTGCCCTATTAGCCTAC
CCGATTATCACGACCGTCAACCCAAACCCAAAGTCCGCTGAATGAGCTGTCTCCCACGTA
AAAACTGCAGTAAGTACCGCATTTGTGGTCAGCCTCCTCCCCCTGTTCATTTTTCTTGAC
CAAGGGGTTGAGACCATCGTTACTAGCTGACACTGAATGAACACATCCACCTTCAGCATC
ACCGTTAGCCTAAAGTTTGATGCTTATTCAATTATCTTTACCCCCATTGCCCTCTACGTG
ACCTGGTCGATTCTAGAGTTTGCCTCCTGA
>ND5_TR-4
ATGCAAACTTCATTGATTCTATCAACATCACTCACGCTAATCTTTGCCCTATTAGCCTAC
CCGATTATCACGACCGTCAACCCAAACCCAAAGTCCGCTGAATGAGCTGTCTCCCACGTA
AAAACTGCAGTAAGTACCGCATTTGTGGTCAGCCTCCTCCCCCTGTTCATTTTTCTTGAC
CAAGGGGTTGAAACCATCGTTACTAGCTGACACTGAATGAACACATCCACCTTCAGCATC
ACCGTTAGCCTAAAGTTTGATGCTTATTCAATTATCTTTACCCCCATTGCCCTCTACGTG
ACCTGGTCGATTCTAGAGTTTGCCTCCTGA
>ND5_TR-5
ATGCAAACTTCATTGATTCTATCAACATCACTCACGCTAATCTTTGCCCTATTAGCCTAC
CCGATTATCACGACCGTCAACCCAAACCCAAAGTCCGCTGAATGAGCTGTCTCCCACGTA
AAAACTGCAGTAAGTACCGCATTTGTGGTCAGCCTCCTCCCCCTGTTCATTTTTCTTGAC
CAAGGGGTTGAAACCATCGTTACTAGCTGACACTGAATGAACACATCCACCTTCAGCATC
ACCGTTAGCCTAAAGTTTGATGCTTATTCAATTATCTTTACCCCCATTGCCCTCTACGTG
ACCTGGTCGATTCTAGAGTTTGCCTCCTGA
>ND5_TR-7
ATGCAAACTTCATTGATTCTATCAACATCACTCACGCTAATCTTTGCCCTATTAGCCTAC
CCGATTATCACGACCGTCAACCCAAACCCAAAGTCCGCTGAATGAGCTGTCTCCCACGTA
AAAACTGCAGTAAGTACCGCATTTGTGGTCAGCCTCCTCCCCCTGTTCATTTTTCTTGAC
CAAGGGGTTGAAACCATCGTTACTAGCTGACACTGAATGAACACATCCACCTTCAGCATC
ACCGTTAGCCTAAAGTTTGATGCTTATTCAATTATCTTTACCCCCATTGCCCTCTACGTG
ACCTGGTCGATTCTAGAGTTTGCCTCCTGA
>ND5_TR-8
ATGCAAACTTCATTGATTCTATCAACATCACTCACGCTAATCTTTGCCCTATTAGCCTAC
CCGATTATCACGACCGTCAACCCAAACCCAAAGTCCGCTGAATGAGCTGTCTCCCACGTA
AAAACTGCAGTAAGTACCGCATTTGTGGTCAGCCTCCTCCCCCTGTTCATTTTTCTTGAC
CAAGGGGTTGAAACCATCGTTACTAGCTGACACTGAATGAACACATCCACCTTCAGCATC
ACCGTTAGCCTAAAGTTTGATGCTTATTCAATTATCTTTACCCCCATTGCCCTCTACGTG
ACCTGGTCGATTCTAGAGTTTGCCTCCTGA
>ND5_TR-9
ATGCAAACTTCATTGATTCTATCAACATCACTCACGCTAATCTTTGCCCTATTAGCCTAC
CCGATTATCACGACCGTCAACCCAAACCCAAAGTCCGCTGAATGAGCTGTCTCCCACGTA
AAAACTGCAGTAAGTACCGCATTTGTGGTCAGCCTCCTCCCCCTGTTCATTTTCCTTGAC
CAAGGGGTTGAGACCATCGTTACTAGCTGACACTGAATGAACACATCCACCTTCAGCATC
ACCGTTAGCCTAAAGTTTGATGCTTATTCAATTATCTTTACCCCCATTGCCCTCTACGTG
ACCTGGTCGATTCTAGAGTTTGCCTCCTGA
